# Supplementary material for: Evaluation of Long-Read Genome Sequencing for Genomic Profiling of Myeloid Cancers
Source: J Mol Diagn. 2025 Sep 26;27(12):1242–54. doi: 10.1016/j.jmoldx.2025.09.001 (PMC12831091; doi:10.1016/j.jmoldx.2025.09.001)
Supplement: Supplemental Table S1 [file mmc8.xlsx]

## Sheet: Sheet1
Supplemental Table S1. Samples
Individual	sWGS	ONT	Hifi	Age	Sex	Race	Ethnic	DX	AML.risk.category	IPSS-R	WBC	%PB Blast	%BM Blast	Karyotype
100232	Y	Y	Y	81	M	C	NH	AML	Adverse		1.5	0	46	46~49,XY,del(3)(p14),del(5)(p11.2q33),del(17)(q21q21),add(21)(p11.2),+22,+mar[cp20]
128392	Y	Y	Y	65	M	C	NH	AML	Adverse		0.9	0	83	46~50,XY,-1,-1,del(2)(?p24),del(5)(q22q33),der(7)t(1;7)(q21;p13),add(7)(p11.1),+8,+add(11)(p15),+add(11)(p15),+der(11)t(11;11)(?p11.2;?q13),del(12)(p12),del(13)(q22),der(13)t(?1;13)(?p13;?p11.1),-15,add(17)(p11.1),-20,-20,+22,+marx2,+mar1,+mar3,+mar6[cp20]
142083	Y	Y	Y	50	F	C	NH	AML	Adverse		2.5	3	27	43~45,X,-X,del(5)(?q13q35),-7,-11,-13,-16,-17,-19,-19,-21,+1~7mar[cp5]/46,XX[1]
150602	Y	Y		73	F	C	NH	AML	Adverse		2.2	41.2	22	44,XX,add(2)(q22),-3,der(5)t(5;17)(q11.1;q11.1),add(7)(?q32),i(8)(q10),der(12)t(8;12)(q11.2;p11.2),add(14)(?q24)[15]/45,idem,+del(3)(q12)[3]/88,idemx2[2]
178791	Y	Y		71	M	C	NH	MDS-RS		Low	2.9	0	2	46,XY[20]
179016	Y	Y		42	M	AA	NH	AML	Favorable		2.1	2	88	46,XY,del(9)(q13;q22),t(11;21)(q13;q22),t(15;17)(q22;q21)[20]
245450	Y	Y		63	M	C	NH	AML	Adverse		17.9	9	62	47,XY,+8[15]/46,XY,+8,-17[3]
258135	Y	Y	Y	22	F	C	NH	AML	Favorable		51.8	70	55	46,XX,inv(16)(p13q22)[5]/46,idem,t(3;3)(p13;q?28)[5]/46,XX[6]
284576	Y	Y		67	M	C	NH	AML	Adverse		6.3	14.5	45	44,Y,del(X)(p11.2),del(2)(p21p13),add(4)(p12),add(5)(q11.2),-7,t(7;21)(q21;q22),dic(10;15)(q10;q10),add(12)(p11.1),del(16)(q13q21),add(17)(p11.2)[19]/46,XY[1]
285619	Y	Y	Y	72	F	C	NH	AML	Adverse		2	2	57	42~45,XX,add(1)(p36.1),-5,del(5)(?q11.2q33),?add(11)(p?11.2),-13,-17,add(17)(p11.2),-18,-20,-21,+1~4mar[cp15]/46,XX[5]
285982	Y	Y	Y	49	M	C	NH	AML	Intermediate		62.8	39	29	46,XY,t(16;22)(q22;q13)[10]
335640	Y	Y		67	F	C	NH	AML	Intermediate		45.3	3	85	46,XX[20]
412740	Y	Y		29	F	C	NH	AML	Favorable		36.9	18.7	10	46,XX,t(8;21)(q22;q22),del(9)(q11.2q24)[4]
434640	Y	Y	Y	71	M	C	NH	AML	Adverse		5.4	54	97	43,XY,-3,del(5)(q12q33),-7,der(10)t(10;11)(q26;q13),-12,-18,+2mar[20]
469650	Y	Y		74	F	C	NH	MDS-MLD+RS		Very low	3.1	0	3	46,XX[20]
510648	Y	Y		72	M	C	NH	MDS-MLD		Very low	2.1	0	1	46,XY[20]
595704	Y	Y	Y	67	F	C	NH	AML	Favorable		37	61	69	46,XX,inv(16)(p13q22)[19]/46,XX[1]
688305	Y	Y		69	M	C	NH	MDS-EB2		Very high	1.6	11	11	46,XY[20]
740266	Y	Y		58	M	C+ NtA	unk	AML	Adverse		47.2	72	59	47,XY,+22[10]/47,XY,+8[7]/45,XY,del(3)(p21),del(4)(p12p15),-7,?dup(7)(q11.2q36)[3]
806794	Y	Y	Y	70	F	C	NH	AML	Adverse		0.7	6	32	46,XX,del(5)(q11.2q33)[1]/48~52,idem,+1,+?del(5)(q15q33),+11,+11,?t(12;22)(p13;q12),-13,-17,+i(22)(q10),+i(22)(q10),+mar[cp19]
809653	Y	Y	Y	60	F	C	NH	AML	Adverse		16	29	62	44~47,XX,t(1;15)(q32;q26)[14],del(5)(q13q33)[19],-7[20],+8[7],del(12)(p11.2p11.2)[15],del(17)(q21)[8],der(22)t(1;22)(p13;p11.2)[20],+mar[13][cp20]
817156	Y	Y		54	M	AA	NH	AML	Intermediate		45	83	67	46,XY[19]
839461	Y	Y		75	F	C	NH	AML	Favorable		33.2	62.1	74	46,XX,inv(16)(p13.1q22)[19]/46,XX[1]
885079	Y	Y		65	M	C	NH	MDS-EB2		High	1.7	0	12	46,XY[20]
956736	Y	Y		81	M	C	NH	AML	Adverse		3.7	3.4	33	46~48,XY,del(5)(q13q33),dic(6;8)(p21;p11.2)x1~2,+8,del(8)(p11.2),+del(8),i(8)(q10),+(r)x1~2,+mar[cp14]/45,XY,add(4)(p14),del(5)(q13q33),-7,+8,-12,dic(17;22)(q25;p13),i(21)(q10),+mar[cp6].ish del(8)(MYB-,RUNX1T1+),dic(6;8)(MYB+;RUNX1T1+)[5/5],dic(17;22)(TP53+,D17Z1+,RARA+)[4/4]
979343	Y	Y		64	F	C	NH	MDS-RS		Low	3.8	0	1	46,XX[20]
Key
NH Non-Hispanic
unk unknown
C Caucasian
AA African American
NtA Native American
