# Supplementary material for: Evaluation of Long-Read Genome Sequencing for Genomic Profiling of Myeloid Cancers
Source: J Mol Diagn. 2025 Sep 26;27(12):1242–54. doi: 10.1016/j.jmoldx.2025.09.001 (PMC12831091; doi:10.1016/j.jmoldx.2025.09.001)
Supplement: Supplemental Table S2 [file mmc9.xlsx]

## Sheet: Sheet1
Supplemental Table S2. ONT sequencing
Individual	Sample name	Sample Type	DNA Extraction	Fragmentation	Size-selection	Short Fragment Eliminator (SFE)	Input into LSK114 library (ug)	Average DNA Size going into library (Kb)	FlowCell (R10.4.1)	Library Loaded (fmol)	Intial Flow cell pore count	# of Wash/ Reloads	Total Reads (M)	Estimated Bases (Gb)	Estimated N50 (Kb)
100232	0816259_4	Bone marrow	Qiagen Puregene HMW	G-Tube, 3500rpm	Diluted Beads (<5Kb)	N	2	48	PAG68528	not recorded	not recorded	1	3.54	39.01	23.87
100232	0816259_4	Bone marrow	Qiagen Puregene HMW	G-Tube, 3500rpm	Diluted Beads (<5Kb)	N	2	45	PAG66173	not recorded	not recorded	0	2.87	30.22	21.84
179016	0810734_9	Bone marrow	Qiagen Puregene HMW	G-Tube, 3500rpm	Diluted Beads (<5Kb)	N	2	33	PAM93055	not recorded	not recorded	1	4.61	45.71	24.86
179016	0810734_9	Bone marrow	Qiagen Puregene HMW	G-Tube, 3500rpm	Diluted Beads (<5Kb)	N	2	34	PAG70130	not recorded	not recorded	1	6.46	74.23	23.46
245450	108394_11	Bone marrow	Qiagen Puregene HMW	G-Tube, 3500rpm	Diluted Beads (<5Kb)	N	2	48	PAG70125	not recorded	9023	0	5.84	44.23	22.73
245450	108394_11	Bone marrow	Qiagen Puregene HMW	G-Tube, 3500rpm	Diluted Beads (<5Kb)	N	2	45	PAG66220	not recorded	not recorded	0	5.22	40.53	24.56
335640	104548_14	Bone marrow	Qiagen Puregene HMW	None	Diluted Beads (<5Kb)	N	2.17	128	PAG68499	not recorded	8499	1	6.88	69.75	21.54
335640	104548_14	Bone marrow	Qiagen Puregene HMW	None	Diluted Beads (<5Kb)	N	2.17	128	PAM25155	not recorded	8685	2	15.81	106.94	18.1
740266	0807346_12	Bone marrow	Qiagen Puregene HMW	None	Diluted Beads (<5Kb)	N	2.3	109	PAG68580	not recorded	8242	0	1.99	28.04	23.23
740266	0807346_12	Bone marrow	Qiagen Puregene HMW	None	Diluted Beads (<5Kb)	N	2.3	109	PAM26810	not recorded	8589	1	8.89	82.97	28.2
817156	104996_12	Bone marrow	Qiagen Puregene HMW	None	Diluted Beads (<5Kb)	N	2.6	195	PAG70007	not recorded	9053	1	4.19	54.81	28.07
817156	104996_12	Bone marrow	Qiagen Puregene HMW	None	Diluted Beads (<5Kb)	N	2.6	195	PAM26592	not recorded	8786	2	3.23	57.52	46.2
178791	1410212_12	Bone marrow	NEB Monarch HMW Blood/Cell	None	None	N	4	100	PAM44751	10.6	7724	2	7.74	62.89	18.12
178791	1410212_12	Bone marrow	NEB Monarch HMW Blood/Cell	None	SFE	Y	4	60	PAM44382	12.3	7873	2	6.55	70.05	25.3
469650	1319098_5	Bone marrow	NEB Monarch HMW Blood/Cell	Pipette shearing	SFE	Y	4	66	PAQ98436	18.4	7542	2	5.49	80.1	32.18
510648	1233380_7	Bone marrow	NEB Monarch HMW Blood/Cell	Pipette shearing	SFE	Y	4	52	PAQ97887	17	7983	2	5.47	90.03	33.86
688305	1531331a_1	Bone marrow	NEB Monarch HMW Blood/Cell	Pipette shearing	SFE	Y	4	100	PAM29757	7.39	8580	1	5.73	75.32	31.19
688305	1531331a_1	Bone marrow	NEB Monarch HMW Blood/Cell	Pipette shearing	SFE	Y	3.9	65	PAQ97869	20	7824	2	5.1	86.53	32.47
885079	1525498a_5	Bone marrow	NEB Monarch HMW Blood/Cell	None	SFE	Y	4	65	PAM44359	10	7907	1	4.35	52.8	29.21
885079	1525498a_5	Bone marrow	NEB Monarch HMW Blood/Cell	Pipette shearing	SFE	Y	3	60	PAQ97805	20	7227	2	6.64	80.67	24.75
979343	1670473a_3	Bone marrow	NEB Monarch HMW Blood/Cell	None	SFE	Y	2.5	100	PAM26660	8	8399	1	5.41	56.63	25.8
979343	1670473a_3	Bone marrow	NEB Monarch HMW Blood/Cell	None	None	N	4	75	PAM28957	20	7963	1	9.08	83.27	19.3
595704	1411046_2	Bone marrow	QIAmp DNA mini	None	None	N	2	80	PAM44398	8	6454	0	4.77	38.87	13.63
595704	1411046_4	Bone marrow	QIAmp DNA mini	None	SFE	Y	3	50	PAS31992	10	6095	2	10.38	134.07	20.5
595704	1411046_4	Bone marrow	QIAmp DNA mini	None	SFE	Y	2	50	PAM30468	recovery	8109	1	3.07	54.43	24.06
809653	0814942_7	Bone marrow	QIAmp DNA mini	None	SFE	Y	1.7	34	PAS32090	10	6034	1	11.96	108.48	17.3
809653	0814942_7	Bone marrow	QIAmp DNA mini	None	SFE	Y	2	34	PAM30527	recovery	6170	0	1.99	30.44	21.72
809653	0814942_7	Bone marrow	QIAmp DNA mini	None	None	N	2	30	PAS31192	20	7521	2	38.69	168.37	10.8
809653	0814942_7	Bone marrow	QIAmp DNA mini	None	None	N	2	30	PAM30080	recovery	7123	0	6.82	70.75	19.8
258135	0814944_2	Bone marrow	QIAmp DNA mini	G-Tube, 3500rpm	None	N	3	35	PAS09779	23.5	6185	2	15.73	146.76	14.8
258135	0814944_2	Bone marrow	QIAmp DNA mini	G-Tube, 3500rpm	None	N	3.5	25	PAS10529	34	6191	2	15.28	135.3	16.7
595704	1411046_2	Bone marrow	QIAmp DNA mini	None	None	N	3	80	PAS01220	15	7165	1	11.6	102.51	16.94
595704	1411046_2	Bone marrow	QIAmp DNA mini	None	None	N	3	80	PAS11249	9.25	6687	1	16.14	94.11	16.9
595704	1411046_2	Bone marrow	QIAmp DNA mini	None	None	N	3	80	PAM29849	recovery	6315	0	4.86	45.85	23.8
128392	0814934_6	Bone marrow	QIAmp DNA mini	None	Diluted Beads (<5Kb)	N	2.9	36.85	PAS10986	16.4967	8085	2	11.61	116.64	18.67
128392	0814934_6	Bone marrow	QIAmp DNA mini	None	Diluted Beads (<5Kb)	N	2.9	36.85	PAS10575	13.4867	6614	2	10.3	94.46	17.03
434640	0927510_3	Bone marrow	QIAmp DNA mini	None	Diluted Beads (<5Kb)	N	2	28	PAQ24461	8.67	6967	2	10.42	103.79	15.77
434640	0927510_3	Bone marrow	QIAmp DNA mini	None	Diluted Beads (<5Kb)	N	2	28	PAQ14151	8.23667	7521	2	10.81	112.94	16.45
806794	1007339_4	Bone marrow	QIAmp DNA mini	None	Diluted Beads (<5Kb)	N	2.5	35	PAQ22141	10.1733	6948	2	13.57	99.43	10.61
806794	1007339_4	Bone marrow	QIAmp DNA mini	None	None	N	2.5	35	PAS11857	10.3267	7648	2	12.36	127.68	16.92
142083	1214898_3	Bone marrow	NEB Standard gDNA prep	None	Diluted Beads (<5Kb)	N	3.3	52	PAQ28758	12.0833	6662	2	9.26	112.67	21.91
142083	1214898_3	Bone marrow	NEB Standard gDNA prep	None	Diluted Beads (<5Kb)	N	3.3	52	PAS10946	11.1	7076	2	10.71	128.66	21.63
100232	0927274	Bone marrow	QIAmp DNA mini	None	Diluted Beads (<5Kb)	N	2	21	PAS09002	12.5767	6704	0	7.44	73.86	14.48
100232	0927274	Bone marrow	QIAmp DNA mini	None	Diluted Beads (<5Kb)	N	2	21	PAS31054	12.58	5044	1	10.02	92.83	14.3
100232	0927274_4	Bone marrow	QIAmp DNA mini	None	Diluted Beads (<5Kb)	N	2	21	PAS09904	14.0567	6621	1	9.93	84.72	13.03
100232	0927274_4	Bone marrow	QIAmp DNA mini	None	Diluted Beads (<5Kb)	N	2	21	PAQ17499	14.0567	6791	0	12.66	105.46	12.51
285619	1325256_4	Bone marrow	QIAmp DNA mini	None	Diluted Beads (<5Kb)	N	2.4	34	PAS09014	13.4033	7498	1	10.82	114.96	17.05
285619	1325256_4	Bone marrow	QIAmp DNA mini	None	Diluted Beads (<5Kb)	N	2.4	34	PAQ15178	13.4033	7455	0	10.58	100.01	15.25
285619	1325256_5	Bone marrow	QIAmp DNA mini	None	Diluted Beads (<5Kb)	N	2.4	34	PAS09952	11.7267	7015	1	9.45	106.87	18.45
285619	1325256_5	Bone marrow	QIAmp DNA mini	None	Diluted Beads (<5Kb)	N	2.4	34	PAQ17432	11.7267	7130	0	9.22	91.05	15.23
285982	1120047_10	Bone marrow	NEB Standard gDNA prep	None	Diluted Beads (<5Kb)	N	2.4	50	PAS38786	13.2567	6526	2	14.6	140.32	17.93
285982	1120047_10	Bone marrow	NEB Standard gDNA prep	None	Diluted Beads (<5Kb)	N	2.4	50	PAS31213	15.07	6157	2	14.18	137.72	19.08
285982	1120047_10	Bone marrow	NEB Standard gDNA prep	Megarupter	Pippin HT (> 10Kb)	N	3	51	PAS09112	10.9867	5177	1	1.29	31.76	35.1
150602	1754937a_3	Peripheral blood	QIAmp DNA mini	None	None	N	2	not recorded	PAU57998	10	6811	2	20.66	132.84	10.8
150602	XX3465BM	Bone marrow	QIAmp DNA mini	None	Pippin HT (> 10Kb)	N	2	not recorded	PAU62038	15	7008	1	9.61	138.69	19.67
284576	1809041a4	Peripheral blood	QIAmp DNA mini	Megarupter	Pippin HT (> 10Kb)	N	2	not recorded	PAS31075	10	6256	1	7.92	106.76	23.53
284576	1809041a4	Peripheral blood	QIAmp DNA mini	None	Pippin HT (> 10Kb)	N	2	not recorded	PAU77893	12	6964	1	6.54	115.6	29
412740	1769785a5	Bone marrow	QIAmp DNA mini	None	Pippin HT (> 10Kb)	N	2	not recorded	PAQ14218	15	7066	1	12	119.93	17.4
412740	1769785a5	Bone marrow	QIAmp DNA mini	None	Pippin HT (> 10Kb)	N	2	not recorded	PAU02852	15	6611	2	10.29	109.75	18.4
839461	1808834a4	Bone marrow	QIAmp DNA mini	Megarupter	None	N	2	not recorded	PAU43464	20	7702	2	13.01	106.42	17.4
839461	1808834a4	Bone marrow	QIAmp DNA mini	Megarupter	None	N	2	not recorded	PAU00912	15	7775	2	16.07	133.15	14.19
839461	1808834a4	Bone marrow	NEB Monarch HMW Blood/Cell	Megarupter	Pippin HT (> 20Kb)	N	2	not recorded	PAU43472	10	7958	1	5.89	108.98	31
839461	1808834a4	Bone marrow	NEB Monarch HMW Blood/Cell	Megarupter	Pippin HT (> 20Kb)	N	2	not recorded	PAU62142	15	7142	1	6.73	122.21	30.32
956736	1768536a4	Peripheral blood	QIAmp DNA mini	None	Pippin HT (> 10Kb)	N	2	not recorded	PAU05720	10	7123	1	6.9	107.69	21.6
956736	1768536a4	Peripheral blood	QIAmp DNA mini	None	Pippin HT (> 10Kb)	N	2	not recorded	PAU00829	recovered	6783	1	1.23	20.89	24.25
956736	1768536a4	Peripheral blood	QIAmp DNA mini	None	Pippin HT (> 10Kb)	N	2	not recorded	PAU00775	10	7823	1	4.75	75.57	21.56
Key
SFE=short fragment elimination
