# Supplementary material for: Evaluation of Long-Read Genome Sequencing for Genomic Profiling of Myeloid Cancers
Source: J Mol Diagn. 2025 Sep 26;27(12):1242–54. doi: 10.1016/j.jmoldx.2025.09.001 (PMC12831091; doi:10.1016/j.jmoldx.2025.09.001)
Supplement: Supplemental Table S3 [file mmc10.xlsx]

## Sheet: Sheet1
Supplemental Table S3. HiFi Sequencing
Individual	Sample Name	Sample Type	Extraction	Fragmentation	Size-selection	DNA input (ug)	HiFi reads	HiFi yield (bp)	HiFi read length(mean, bp)	HiFi Read Length(median, bp)	HiFi Read Length N50 (bp)	HiFi Read Quality (median)	HiFi Number of Passes (mean)
595704	1411046_3	Bone marrow	NEB Monarch	Megaruptor3	Pippin HT library size-selection	4	4743692	95090793099	20045	19526	19832	Q30	6
258135	0814944_2	Bone marrow	NEB Monarch	Megaruptor3	Pippin HT library size-selection	4	4670799	97057804080	20779	20164	21055	Q31	6
809653	0814942_7	Bone marrow	NEB Monarch	Megaruptor3	Pippin HT library size-selection	4	5204715	106965314844	20551	19220	20394	Q31	6
434640	0927510_3	Bone marrow	NEB Monarch	Megaruptor3	Pippin HT library size-selection	4	4968167	107415199387	21620	20947	21332	Q31	7
806794	1007339_4	Bone marrow	NEB Monarch	Megaruptor3	Pippin HT library size-selection	4	4869017	108717029754	22328	21658	22062	Q30	6
128392	0814934_6	Bone marrow	NEB Monarch	Megaruptor3	Pippin HT library size-selection	4	4387045	96799501456	22064	21473	21983	Q29	6
142083	1214898_3	Bone marrow	NEB Monarch	Megaruptor3	Pippin HT library size-selection	4	5255854	107352930229	20425	19296	19947	Q31	7
100232	0927274_4	Bone marrow	NEB Monarch	Megaruptor3	Pippin HT library size-selection	4	5395820	1066826692246	19771	19360	20332	Q30	7
285619	1325256_5	Bone marrow	NEB Monarch	Megaruptor3	Pippin HT library size-selection	4	4831746	97692622020	20218	19040	19633	Q31	7
