# Supplementary material for: Evaluation of Long-Read Genome Sequencing for Genomic Profiling of Myeloid Cancers
Source: J Mol Diagn. 2025 Sep 26;27(12):1242–54. doi: 10.1016/j.jmoldx.2025.09.001 (PMC12831091; doi:10.1016/j.jmoldx.2025.09.001)
Supplement: Supplemental Table S4 [file mmc11.xlsx]

## Sheet: Sheet1
Supplemental Table S4. Gene Targets
chrom	start	end	gene	info
chr1	1806472	1806540	GNB1	CS_genes|ENSG00000078369|ENST00000378609|exon_6|1825453|1787333|-1
chr1	1815753	1815864	GNB1	CS_genes|ENSG00000078369|ENST00000378609|exon_5|1825453|1787333|-1
chr1	36466355	36466910	CSF3R	CS_genes|ENSG00000119535|ENST00000373106|exon_17|36479494|36466359|-1
chr1	36467227	36467313	CSF3R	CS_genes|ENSG00000119535|ENST00000373106|exon_16|36479494|36466359|-1
chr1	36467555	36467653	CSF3R	CS_genes|ENSG00000119535|ENST00000373106|exon_15|36479494|36466359|-1
chr1	36467819	36467964	CSF3R	CS_genes|ENSG00000119535|ENST00000373106|exon_14|36479494|36466359|-1
chr1	36468072	36468223	CSF3R	CS_genes|ENSG00000119535|ENST00000373106|exon_13|36479494|36466359|-1
chr1	36469153	36469259	CSF3R	CS_genes|ENSG00000119535|ENST00000373106|exon_12|36479494|36466359|-1
chr1	36469649	36469842	CSF3R	CS_genes|ENSG00000119535|ENST00000373106|exon_11|36479494|36466359|-1
chr1	36471430	36471648	CSF3R	CS_genes|ENSG00000119535|ENST00000373106|exon_10|36479494|36466359|-1
chr1	36472063	36472141	CSF3R	CS_genes|ENSG00000119535|ENST00000373106|exon_9|36479494|36466359|-1
chr1	36472235	36472393	CSF3R	CS_genes|ENSG00000119535|ENST00000373106|exon_8|36479494|36466359|-1
chr1	36472514	36472688	CSF3R	CS_genes|ENSG00000119535|ENST00000373106|exon_7|36479494|36466359|-1
chr1	36473432	36473624	CSF3R	CS_genes|ENSG00000119535|ENST00000373106|exon_6|36479494|36466359|-1
chr1	36473761	36473889	CSF3R	CS_genes|ENSG00000119535|ENST00000373106|exon_5|36479494|36466359|-1
chr1	36475374	36475675	CSF3R	CS_genes|ENSG00000119535|ENST00000373106|exon_4|36479494|36466359|-1
chr1	36479430	36479498	CSF3R	CS_genes|ENSG00000119535|ENST00000373106|exon_3|36479494|36466359|-1
chr1	43349260	43349362	MPL	CS_genes|ENSG00000117400|ENST00000372470|exon_10|43337849|43352772|1
chr1	64834559	64834659	JAK1	CS_genes|ENSG00000162434|ENST00000342505|exon_24|64834562|64886264|-1
chr1	64835393	64835508	JAK1	CS_genes|ENSG00000162434|ENST00000342505|exon_23|64834562|64886264|-1
chr1	64836095	64836217	JAK1	CS_genes|ENSG00000162434|ENST00000342505|exon_22|64834562|64886264|-1
chr1	64837929	64838106	JAK1	CS_genes|ENSG00000162434|ENST00000342505|exon_21|64834562|64886264|-1
chr1	64838462	64838591	JAK1	CS_genes|ENSG00000162434|ENST00000342505|exon_20|64834562|64886264|-1
chr1	64839600	64839797	JAK1	CS_genes|ENSG00000162434|ENST00000342505|exon_19|64834562|64886264|-1
chr1	64841242	64841341	JAK1	CS_genes|ENSG00000162434|ENST00000342505|exon_18|64834562|64886264|-1
chr1	64841448	64841603	JAK1	CS_genes|ENSG00000162434|ENST00000342505|exon_17|64834562|64886264|-1
chr1	64844061	64844217	JAK1	CS_genes|ENSG00000162434|ENST00000342505|exon_16|64834562|64886264|-1
chr1	64844751	64844891	JAK1	CS_genes|ENSG00000162434|ENST00000342505|exon_15|64834562|64886264|-1
chr1	64845510	64845642	JAK1	CS_genes|ENSG00000162434|ENST00000342505|exon_14|64834562|64886264|-1
chr1	64846646	64846738	JAK1	CS_genes|ENSG00000162434|ENST00000342505|exon_13|64834562|64886264|-1
chr1	64847529	64847677	JAK1	CS_genes|ENSG00000162434|ENST00000342505|exon_12|64834562|64886264|-1
chr1	64850801	64850912	JAK1	CS_genes|ENSG00000162434|ENST00000342505|exon_11|64834562|64886264|-1
chr1	64855506	64855700	JAK1	CS_genes|ENSG00000162434|ENST00000342505|exon_10|64834562|64886264|-1
chr1	64857653	64857781	JAK1	CS_genes|ENSG00000162434|ENST00000342505|exon_9|64834562|64886264|-1
chr1	64860102	64860264	JAK1	CS_genes|ENSG00000162434|ENST00000342505|exon_8|64834562|64886264|-1
chr1	64864784	64864974	JAK1	CS_genes|ENSG00000162434|ENST00000342505|exon_7|64834562|64886264|-1
chr1	64866863	64867210	JAK1	CS_genes|ENSG00000162434|ENST00000342505|exon_6|64834562|64886264|-1
chr1	64869308	64869476	JAK1	CS_genes|ENSG00000162434|ENST00000342505|exon_5|64834562|64886264|-1
chr1	64873367	64873525	JAK1	CS_genes|ENSG00000162434|ENST00000342505|exon_4|64834562|64886264|-1
chr1	64879022	64879150	JAK1	CS_genes|ENSG00000162434|ENST00000342505|exon_3|64834562|64886264|-1
chr1	64883274	64883477	JAK1	CS_genes|ENSG00000162434|ENST00000342505|exon_2|64834562|64886264|-1
chr1	64886256	64886266	JAK1	CS_genes|ENSG00000162434|ENST00000342505|exon_1|64834562|64886264|-1
chr1	114713797	114713981	NRAS	CS_genes|ENSG00000213281|ENST00000369535|exon_3|114716158|114708537|-1
chr1	114716047	114716163	NRAS	CS_genes|ENSG00000213281|ENST00000369535|exon_2|114716158|114708537|-1
chr1	157513374	157515766	FCRL5	CS_genes|ENSG00000143297|ENST00000361835|exon_17|157552364|157515675|-1
chr1	157515839	157515875	FCRL5	CS_genes|ENSG00000143297|ENST00000361835|exon_16|157552364|157515675|-1
chr1	157518426	157518499	FCRL5	CS_genes|ENSG00000143297|ENST00000361835|exon_15|157552364|157515675|-1
chr1	157518697	157518784	FCRL5	CS_genes|ENSG00000143297|ENST00000361835|exon_14|157552364|157515675|-1
chr1	157519740	157519772	FCRL5	CS_genes|ENSG00000143297|ENST00000361835|exon_13|157552364|157515675|-1
chr1	157520428	157520549	FCRL5	CS_genes|ENSG00000143297|ENST00000361835|exon_12|157552364|157515675|-1
chr1	157521014	157521294	FCRL5	CS_genes|ENSG00000143297|ENST00000361835|exon_11|157552364|157515675|-1
chr1	157524276	157524559	FCRL5	CS_genes|ENSG00000143297|ENST00000361835|exon_10|157552364|157515675|-1
chr1	157527614	157527897	FCRL5	CS_genes|ENSG00000143297|ENST00000361835|exon_9|157552364|157515675|-1
chr1	157534611	157534894	FCRL5	CS_genes|ENSG00000143297|ENST00000361835|exon_8|157552364|157515675|-1
chr1	157539083	157539366	FCRL5	CS_genes|ENSG00000143297|ENST00000361835|exon_7|157552364|157515675|-1
chr1	157542856	157543139	FCRL5	CS_genes|ENSG00000143297|ENST00000361835|exon_6|157552364|157515675|-1
chr1	157544259	157544548	FCRL5	CS_genes|ENSG00000143297|ENST00000361835|exon_5|157552364|157515675|-1
chr1	157544828	157545084	FCRL5	CS_genes|ENSG00000143297|ENST00000361835|exon_4|157552364|157515675|-1
chr1	157546940	157547199	FCRL5	CS_genes|ENSG00000143297|ENST00000361835|exon_3|157552364|157515675|-1
chr1	157549557	157549582	FCRL5	CS_genes|ENSG00000143297|ENST00000361835|exon_2|157552364|157515675|-1
chr1	157552329	157552517	FCRL5	CS_genes|ENSG00000143297|ENST00000361835|exon_1|157552364|157515675|-1
chr1	160739244	160739358	SLAMF7	CS_genes|ENSG00000026751|ENST00000368043|exon_1|160739304|160753177|1
chr1	160748191	160748516	SLAMF7	CS_genes|ENSG00000026751|ENST00000368043|exon_2|160739304|160753177|1
chr1	160749818	160750095	SLAMF7	CS_genes|ENSG00000026751|ENST00000368043|exon_3|160739304|160753177|1
chr1	160750301	160750425	SLAMF7	CS_genes|ENSG00000026751|ENST00000368043|exon_4|160739304|160753177|1
chr1	160751342	160751450	SLAMF7	CS_genes|ENSG00000026751|ENST00000368043|exon_5|160739304|160753177|1
chr1	160752183	160752250	SLAMF7	CS_genes|ENSG00000026751|ENST00000368043|exon_6|160739304|160753177|1
chr1	160753103	160754823	SLAMF7	CS_genes|ENSG00000026751|ENST00000368043|exon_7|160739304|160753177|1
chr2	25234277	25234422	DNMT3A	CS_genes|ENSG00000119772|ENST00000321117|exon_23|25313982|25234281|-1
chr2	25235704	25235827	DNMT3A	CS_genes|ENSG00000119772|ENST00000321117|exon_22|25313982|25234281|-1
chr2	25236933	25237007	DNMT3A	CS_genes|ENSG00000119772|ENST00000321117|exon_21|25313982|25234281|-1
chr2	25239127	25239217	DNMT3A	CS_genes|ENSG00000119772|ENST00000321117|exon_20|25313982|25234281|-1
chr2	25240299	25240452	DNMT3A	CS_genes|ENSG00000119772|ENST00000321117|exon_19|25313982|25234281|-1
chr2	25240637	25240732	DNMT3A	CS_genes|ENSG00000119772|ENST00000321117|exon_18|25313982|25234281|-1
chr2	25241559	25241709	DNMT3A	CS_genes|ENSG00000119772|ENST00000321117|exon_17|25313982|25234281|-1
chr2	25243895	25243984	DNMT3A	CS_genes|ENSG00000119772|ENST00000321117|exon_16|25313982|25234281|-1
chr2	25244152	25244340	DNMT3A	CS_genes|ENSG00000119772|ENST00000321117|exon_15|25313982|25234281|-1
chr2	25244537	25244654	DNMT3A	CS_genes|ENSG00000119772|ENST00000321117|exon_14|25313982|25234281|-1
chr2	25245250	25245334	DNMT3A	CS_genes|ENSG00000119772|ENST00000321117|exon_13|25313982|25234281|-1
chr2	25246017	25246066	DNMT3A	CS_genes|ENSG00000119772|ENST00000321117|exon_12|25313982|25234281|-1
chr2	25246157	25246311	DNMT3A	CS_genes|ENSG00000119772|ENST00000321117|exon_11|25313982|25234281|-1
chr2	25246617	25246778	DNMT3A	CS_genes|ENSG00000119772|ENST00000321117|exon_10|25313982|25234281|-1
chr2	25247048	25247160	DNMT3A	CS_genes|ENSG00000119772|ENST00000321117|exon_9|25313982|25234281|-1
chr2	25247588	25247751	DNMT3A	CS_genes|ENSG00000119772|ENST00000321117|exon_8|25313982|25234281|-1
chr2	25248034	25248254	DNMT3A	CS_genes|ENSG00000119772|ENST00000321117|exon_7|25313982|25234281|-1
chr2	25274938	25275089	DNMT3A	CS_genes|ENSG00000119772|ENST00000321117|exon_6|25313982|25234281|-1
chr2	25275497	25275545	DNMT3A	CS_genes|ENSG00000119772|ENST00000321117|exon_5|25313982|25234281|-1
chr2	25282438	25282713	DNMT3A	CS_genes|ENSG00000119772|ENST00000321117|exon_4|25313982|25234281|-1
chr2	25300136	25300245	DNMT3A	CS_genes|ENSG00000119772|ENST00000321117|exon_3|25313982|25234281|-1
chr2	25313910	25313986	DNMT3A	CS_genes|ENSG00000119772|ENST00000321117|exon_2|25313982|25234281|-1
chr2	197392302	197392464	SF3B1	CS_genes|ENSG00000115524|ENST00000335508|exon_25|197434997|197392305|-1
chr2	197392968	197393191	SF3B1	CS_genes|ENSG00000115524|ENST00000335508|exon_24|197434997|197392305|-1
chr2	197396052	197396331	SF3B1	CS_genes|ENSG00000115524|ENST00000335508|exon_23|197434997|197392305|-1
chr2	197397981	197398119	SF3B1	CS_genes|ENSG00000115524|ENST00000335508|exon_22|197434997|197392305|-1
chr2	197398457	197398584	SF3B1	CS_genes|ENSG00000115524|ENST00000335508|exon_21|197434997|197392305|-1
chr2	197400051	197400169	SF3B1	CS_genes|ENSG00000115524|ENST00000335508|exon_20|197434997|197392305|-1
chr2	197400248	197400437	SF3B1	CS_genes|ENSG00000115524|ENST00000335508|exon_19|197434997|197392305|-1
chr2	197400711	197400939	SF3B1	CS_genes|ENSG00000115524|ENST00000335508|exon_18|197434997|197392305|-1
chr2	197401396	197401528	SF3B1	CS_genes|ENSG00000115524|ENST00000335508|exon_17|197434997|197392305|-1
chr2	197401738	197401891	SF3B1	CS_genes|ENSG00000115524|ENST00000335508|exon_16|197434997|197392305|-1
chr2	197401981	197402133	SF3B1	CS_genes|ENSG00000115524|ENST00000335508|exon_15|197434997|197392305|-1
chr2	197402552	197402829	SF3B1	CS_genes|ENSG00000115524|ENST00000335508|exon_14|197434997|197392305|-1
chr2	197402945	197403038	SF3B1	CS_genes|ENSG00000115524|ENST00000335508|exon_13|197434997|197392305|-1
chr2	197403581	197403767	SF3B1	CS_genes|ENSG00000115524|ENST00000335508|exon_12|197434997|197392305|-1
chr2	197405072	197405180	SF3B1	CS_genes|ENSG00000115524|ENST00000335508|exon_11|197434997|197392305|-1
chr2	197405271	197405475	SF3B1	CS_genes|ENSG00000115524|ENST00000335508|exon_10|197434997|197392305|-1
chr2	197407994	197408122	SF3B1	CS_genes|ENSG00000115524|ENST00000335508|exon_9|197434997|197392305|-1
chr2	197408365	197408584	SF3B1	CS_genes|ENSG00000115524|ENST00000335508|exon_8|197434997|197392305|-1
chr2	197409766	197410010	SF3B1	CS_genes|ENSG00000115524|ENST00000335508|exon_7|197434997|197392305|-1
chr2	197416737	197416914	SF3B1	CS_genes|ENSG00000115524|ENST00000335508|exon_6|197434997|197392305|-1
chr2	197418505	197418591	SF3B1	CS_genes|ENSG00000115524|ENST00000335508|exon_5|197434997|197392305|-1
chr2	197420424	197420545	SF3B1	CS_genes|ENSG00000115524|ENST00000335508|exon_4|197434997|197392305|-1
chr2	197421025	197421136	SF3B1	CS_genes|ENSG00000115524|ENST00000335508|exon_3|197434997|197392305|-1
chr2	197423804	197423977	SF3B1	CS_genes|ENSG00000115524|ENST00000335508|exon_2|197434997|197392305|-1
chr2	197434968	197435002	SF3B1	CS_genes|ENSG00000115524|ENST00000335508|exon_1|197434997|197392305|-1
chr2	208248366	208248662	IDH1	CS_genes|ENSG00000138413|ENST00000345146|exon_4|208251549|208237081|-1
chr3	128481018	128481321	GATA2	CS_genes|ENSG00000179348|ENST00000341105|exon_6|128487029|128481021|-1
chr3	128481815	128481947	GATA2	CS_genes|ENSG00000179348|ENST00000341105|exon_5|128487029|128481021|-1
chr3	128483856	128484008	GATA2	CS_genes|ENSG00000179348|ENST00000341105|exon_4|128487029|128481021|-1
chr3	128485723	128486371	GATA2	CS_genes|ENSG00000179348|ENST00000341105|exon_3|128487029|128481021|-1
chr3	128486799	128487034	GATA2	CS_genes|ENSG00000179348|ENST00000341105|exon_2|128487029|128481021|-1
chr4	15778325	15778649	CD38	CS_genes|ENSG00000004468|ENST00000226279|exon_1|15778417|15848602|1
chr4	15816508	15816642	CD38	CS_genes|ENSG00000004468|ENST00000226279|exon_2|15778417|15848602|1
chr4	15824878	15825018	CD38	CS_genes|ENSG00000004468|ENST00000226279|exon_3|15778417|15848602|1
chr4	15834214	15834304	CD38	CS_genes|ENSG00000004468|ENST00000226279|exon_4|15778417|15848602|1
chr4	15838089	15838167	CD38	CS_genes|ENSG00000004468|ENST00000226279|exon_5|15778417|15848602|1
chr4	15840023	15840120	CD38	CS_genes|ENSG00000004468|ENST00000226279|exon_6|15778417|15848602|1
chr4	15840449	15840540	CD38	CS_genes|ENSG00000004468|ENST00000226279|exon_7|15778417|15848602|1
chr4	15848536	15853234	CD38	CS_genes|ENSG00000004468|ENST00000226279|exon_8|15778417|15848602|1
chr4	54695509	54695784	KIT	CS_genes|ENSG00000157404|ENST00000288135|exon_2|54658015|54738557|1
chr4	54723581	54723701	KIT	CS_genes|ENSG00000157404|ENST00000288135|exon_8|54658015|54738557|1
chr4	54725854	54726053	KIT	CS_genes|ENSG00000157404|ENST00000288135|exon_9|54658015|54738557|1
chr4	54727215	54727327	KIT	CS_genes|ENSG00000157404|ENST00000288135|exon_10|54658015|54738557|1
chr4	54727413	54727545	KIT	CS_genes|ENSG00000157404|ENST00000288135|exon_11|54658015|54738557|1
chr4	54728008	54728124	KIT	CS_genes|ENSG00000157404|ENST00000288135|exon_13|54658015|54738557|1
chr4	54733067	54733195	KIT	CS_genes|ENSG00000157404|ENST00000288135|exon_17|54658015|54738557|1
chr4	105233940	105237353	TET2	CS_genes|ENSG00000168769|ENST00000380013|exon_3|105233943|105276519|1
chr4	105241336	105241431	TET2	CS_genes|ENSG00000168769|ENST00000380013|exon_4|105233943|105276519|1
chr4	105242831	105242929	TET2	CS_genes|ENSG00000168769|ENST00000380013|exon_5|105233943|105276519|1
chr4	105243567	105243780	TET2	CS_genes|ENSG00000168769|ENST00000380013|exon_6|105233943|105276519|1
chr4	105259616	105259771	TET2	CS_genes|ENSG00000168769|ENST00000380013|exon_7|105233943|105276519|1
chr4	105261756	105261850	TET2	CS_genes|ENSG00000168769|ENST00000380013|exon_8|105233943|105276519|1
chr4	105269607	105269749	TET2	CS_genes|ENSG00000168769|ENST00000380013|exon_9|105233943|105276519|1
chr4	105272561	105272920	TET2	CS_genes|ENSG00000168769|ENST00000380013|exon_10|105233943|105276519|1
chr4	105275045	105276520	TET2	CS_genes|ENSG00000168769|ENST00000380013|exon_11|105233943|105276519|1
chr5	35856975	35857061	IL7R	CS_genes|ENSG00000168685|ENST00000303115|exon_1|35856978|35876486|1
chr5	35860849	35860992	IL7R	CS_genes|ENSG00000168685|ENST00000303115|exon_2|35856978|35876486|1
chr5	35867303	35867465	IL7R	CS_genes|ENSG00000168685|ENST00000303115|exon_3|35856978|35876486|1
chr5	35871053	35871215	IL7R	CS_genes|ENSG00000168685|ENST00000303115|exon_4|35856978|35876486|1
chr5	35873477	35873650	IL7R	CS_genes|ENSG00000168685|ENST00000303115|exon_5|35856978|35876486|1
chr5	35874446	35874544	IL7R	CS_genes|ENSG00000168685|ENST00000303115|exon_6|35856978|35876486|1
chr5	35875509	35875589	IL7R	CS_genes|ENSG00000168685|ENST00000303115|exon_7|35856978|35876486|1
chr5	35875980	35876488	IL7R	CS_genes|ENSG00000168685|ENST00000303115|exon_8|35856978|35876486|1
chr5	171410524	171410565	NPM1	CS_genes|ENSG00000181163|ENST00000296930|exon_11|171387949|171410565|1
chr5	177511789	177511929	DDX41	CS_genes|ENSG00000183258|ENST00000330503|exon_17|177516943|177511793|-1
chr5	177512093	177512208	DDX41	CS_genes|ENSG00000183258|ENST00000330503|exon_16|177516943|177511793|-1
chr5	177512319	177512395	DDX41	CS_genes|ENSG00000183258|ENST00000330503|exon_15|177516943|177511793|-1
chr5	177512493	177512647	DDX41	CS_genes|ENSG00000183258|ENST00000330503|exon_14|177516943|177511793|-1
chr5	177512777	177512878	DDX41	CS_genes|ENSG00000183258|ENST00000330503|exon_13|177516943|177511793|-1
chr5	177513008	177513084	DDX41	CS_genes|ENSG00000183258|ENST00000330503|exon_12|177516943|177511793|-1
chr5	177513350	177513486	DDX41	CS_genes|ENSG00000183258|ENST00000330503|exon_11|177516943|177511793|-1
chr5	177513682	177513849	DDX41	CS_genes|ENSG00000183258|ENST00000330503|exon_10|177516943|177511793|-1
chr5	177514698	177514839	DDX41	CS_genes|ENSG00000183258|ENST00000330503|exon_9|177516943|177511793|-1
chr5	177514913	177515071	DDX41	CS_genes|ENSG00000183258|ENST00000330503|exon_8|177516943|177511793|-1
chr5	177515183	177515260	DDX41	CS_genes|ENSG00000183258|ENST00000330503|exon_7|177516943|177511793|-1
chr5	177515682	177515823	DDX41	CS_genes|ENSG00000183258|ENST00000330503|exon_6|177516943|177511793|-1
chr5	177515926	177515991	DDX41	CS_genes|ENSG00000183258|ENST00000330503|exon_5|177516943|177511793|-1
chr5	177516116	177516195	DDX41	CS_genes|ENSG00000183258|ENST00000330503|exon_4|177516943|177511793|-1
chr5	177516285	177516449	DDX41	CS_genes|ENSG00000183258|ENST00000330503|exon_3|177516943|177511793|-1
chr5	177516722	177516837	DDX41	CS_genes|ENSG00000183258|ENST00000330503|exon_2|177516943|177511793|-1
chr5	177516916	177516947	DDX41	CS_genes|ENSG00000183258|ENST00000330503|exon_1|177516943|177511793|-1
chr7	50319059	50319103	IKZF1	CS_genes|ENSG00000185811|ENST00000331340|exon_1|50319062|50400627|1
chr7	50327635	50327759	IKZF1	CS_genes|ENSG00000185811|ENST00000331340|exon_2|50319062|50400627|1
chr7	50376530	50376795	IKZF1	CS_genes|ENSG00000185811|ENST00000331340|exon_3|50319062|50400627|1
chr7	50382537	50382709	IKZF1	CS_genes|ENSG00000185811|ENST00000331340|exon_4|50319062|50400627|1
chr7	50387342	50387472	IKZF1	CS_genes|ENSG00000185811|ENST00000331340|exon_5|50319062|50400627|1
chr7	50391726	50391865	IKZF1	CS_genes|ENSG00000185811|ENST00000331340|exon_6|50319062|50400627|1
chr7	50399915	50400629	IKZF1	CS_genes|ENSG00000185811|ENST00000331340|exon_7|50319062|50400627|1
chr7	101817637	101817671	CUX1	CS_genes|ENSG00000257923|ENST00000292535|exon_1|101817640|102249042|1
chr7	101916112	101916227	CUX1	CS_genes|ENSG00000257923|ENST00000292535|exon_2|101817640|102249042|1
chr7	102028095	102028147	CUX1	CS_genes|ENSG00000257923|ENST00000292535|exon_3|101817640|102249042|1
chr7	102070336	102070419	CUX1	CS_genes|ENSG00000257923|ENST00000292535|exon_4|101817640|102249042|1
chr7	102097361	102097503	CUX1	CS_genes|ENSG00000257923|ENST00000292535|exon_5|101817640|102249042|1
chr7	102104333	102104461	CUX1	CS_genes|ENSG00000257923|ENST00000292535|exon_6|101817640|102249042|1
chr7	102111695	102111776	CUX1	CS_genes|ENSG00000257923|ENST00000292535|exon_7|101817640|102249042|1
chr7	102115204	102115275	CUX1	CS_genes|ENSG00000257923|ENST00000292535|exon_8|101817640|102249042|1
chr7	102158557	102158610	CUX1	CS_genes|ENSG00000257923|ENST00000292535|exon_9|101817640|102249042|1
chr7	102170443	102170552	CUX1	CS_genes|ENSG00000257923|ENST00000292535|exon_10|101817640|102249042|1
chr7	102178466	102178659	CUX1	CS_genes|ENSG00000257923|ENST00000292535|exon_11|101817640|102249042|1
chr7	102189810	102189873	CUX1	CS_genes|ENSG00000257923|ENST00000292535|exon_12|101817640|102249042|1
chr7	102193839	102193892	CUX1	CS_genes|ENSG00000257923|ENST00000292535|exon_13|101817640|102249042|1
chr7	102195504	102195605	CUX1	CS_genes|ENSG00000257923|ENST00000292535|exon_14|101817640|102249042|1
chr7	102196631	102197307	CUX1	CS_genes|ENSG00000257923|ENST00000292535|exon_15|101817640|102249042|1
chr7	102198799	102198869	CUX1	CS_genes|ENSG00000257923|ENST00000292535|exon_16|101817640|102249042|1
chr7	102200068	102200174	CUX1	CS_genes|ENSG00000257923|ENST00000292535|exon_17|101817640|102249042|1
chr7	102201357	102202206	CUX1	CS_genes|ENSG00000257923|ENST00000292535|exon_18|101817640|102249042|1
chr7	102204388	102204558	CUX1	CS_genes|ENSG00000257923|ENST00000292535|exon_19|101817640|102249042|1
chr7	102205111	102205172	CUX1	CS_genes|ENSG00000257923|ENST00000292535|exon_20|101817640|102249042|1
chr7	102227364	102227671	CUX1	CS_genes|ENSG00000257923|ENST00000292535|exon_21|101817640|102249042|1
chr7	102234049	102234242	CUX1	CS_genes|ENSG00000257923|ENST00000292535|exon_22|101817640|102249042|1
chr7	102239317	102239586	CUX1	CS_genes|ENSG00000257923|ENST00000292535|exon_23|101817640|102249042|1
chr7	102248409	102249043	CUX1	CS_genes|ENSG00000257923|ENST00000292535|exon_24|101817640|102249042|1
chr7	140753272	140753395	BRAF	CS_genes|ENSG00000157764|ENST00000646891|exon_15|140924701|140734599|-1
chr7	148807645	148807709	EZH2	CS_genes|ENSG00000106462|ENST00000320356|exon_20|148847296|148807648|-1
chr7	148809067	148809158	EZH2	CS_genes|ENSG00000106462|ENST00000320356|exon_19|148847296|148807648|-1
chr7	148809306	148809393	EZH2	CS_genes|ENSG00000106462|ENST00000320356|exon_18|148847296|148807648|-1
chr7	148810329	148810417	EZH2	CS_genes|ENSG00000106462|ENST00000320356|exon_17|148847296|148807648|-1
chr7	148811621	148811723	EZH2	CS_genes|ENSG00000106462|ENST00000320356|exon_16|148847296|148807648|-1
chr7	148813955	148814140	EZH2	CS_genes|ENSG00000106462|ENST00000320356|exon_15|148847296|148807648|-1
chr7	148814910	148815042	EZH2	CS_genes|ENSG00000106462|ENST00000320356|exon_14|148847296|148807648|-1
chr7	148815502	148815549	EZH2	CS_genes|ENSG00000106462|ENST00000320356|exon_13|148847296|148807648|-1
chr7	148816680	148816781	EZH2	CS_genes|ENSG00000106462|ENST00000320356|exon_12|148847296|148807648|-1
chr7	148817218	148817394	EZH2	CS_genes|ENSG00000106462|ENST00000320356|exon_11|148847296|148807648|-1
chr7	148817873	148818120	EZH2	CS_genes|ENSG00000106462|ENST00000320356|exon_10|148847296|148807648|-1
chr7	148819592	148819690	EZH2	CS_genes|ENSG00000106462|ENST00000320356|exon_9|148847296|148807648|-1
chr7	148826450	148826635	EZH2	CS_genes|ENSG00000106462|ENST00000320356|exon_8|148847296|148807648|-1
chr7	148827160	148827269	EZH2	CS_genes|ENSG00000106462|ENST00000320356|exon_7|148847296|148807648|-1
chr7	148828736	148828883	EZH2	CS_genes|ENSG00000106462|ENST00000320356|exon_6|148847296|148807648|-1
chr7	148829724	148829851	EZH2	CS_genes|ENSG00000106462|ENST00000320356|exon_5|148847296|148807648|-1
chr7	148832630	148832753	EZH2	CS_genes|ENSG00000106462|ENST00000320356|exon_4|148847296|148807648|-1
chr7	148846466	148846601	EZH2	CS_genes|ENSG00000106462|ENST00000320356|exon_3|148847296|148807648|-1
chr7	148847178	148847301	EZH2	CS_genes|ENSG00000106462|ENST00000320356|exon_2|148847296|148807648|-1
chr8	116847499	116847694	RAD21	CS_genes|ENSG00000164754|ENST00000297338|exon_14|116866727|116847502|-1
chr8	116848942	116849032	RAD21	CS_genes|ENSG00000164754|ENST00000297338|exon_13|116866727|116847502|-1
chr8	116850614	116850770	RAD21	CS_genes|ENSG00000164754|ENST00000297338|exon_12|116866727|116847502|-1
chr8	116851944	116852099	RAD21	CS_genes|ENSG00000164754|ENST00000297338|exon_11|116866727|116847502|-1
chr8	116852545	116852711	RAD21	CS_genes|ENSG00000164754|ENST00000297338|exon_10|116866727|116847502|-1
chr8	116854241	116854471	RAD21	CS_genes|ENSG00000164754|ENST00000297338|exon_9|116866727|116847502|-1
chr8	116856162	116856291	RAD21	CS_genes|ENSG00000164754|ENST00000297338|exon_8|116866727|116847502|-1
chr8	116856642	116856774	RAD21	CS_genes|ENSG00000164754|ENST00000297338|exon_7|116866727|116847502|-1
chr8	116857263	116857476	RAD21	CS_genes|ENSG00000164754|ENST00000297338|exon_6|116866727|116847502|-1
chr8	116858348	116858461	RAD21	CS_genes|ENSG00000164754|ENST00000297338|exon_5|116866727|116847502|-1
chr8	116861837	116861943	RAD21	CS_genes|ENSG00000164754|ENST00000297338|exon_4|116866727|116847502|-1
chr8	116863126	116863262	RAD21	CS_genes|ENSG00000164754|ENST00000297338|exon_3|116866727|116847502|-1
chr8	116866582	116866732	RAD21	CS_genes|ENSG00000164754|ENST00000297338|exon_2|116866727|116847502|-1
chr8	127736591	127736625	MYC	CS_genes|ENSG00000136997|ENST00000621592|exon_1|127736594|127740958|1
chr8	127738245	127739021	MYC	CS_genes|ENSG00000136997|ENST00000621592|exon_2|127736594|127740958|1
chr8	127740393	127740957	MYC	CS_genes|ENSG00000136997|ENST00000621592|exon_3|127736594|127740958|1
chr9	5069922	5070055	JAK2	CS_genes|ENSG00000096968|ENST00000381652|exon_12|5021988|5126791|1
chr9	5073695	5073788	JAK2	CS_genes|ENSG00000096968|ENST00000381652|exon_14|5021988|5126791|1
chr9	36840557	36840638	PAX5	CS_genes|ENSG00000196092|ENST00000358127|exon_10|36840560|37034031|-1
chr9	36846840	36846931	PAX5	CS_genes|ENSG00000196092|ENST00000358127|exon_9|36840560|37034031|-1
chr9	36882001	36882107	PAX5	CS_genes|ENSG00000196092|ENST00000358127|exon_8|36840560|37034031|-1
chr9	36923352	36923486	PAX5	CS_genes|ENSG00000196092|ENST00000358127|exon_7|36840560|37034031|-1
chr9	36966546	36966726	PAX5	CS_genes|ENSG00000196092|ENST00000358127|exon_6|36840560|37034031|-1
chr9	37002645	37002778	PAX5	CS_genes|ENSG00000196092|ENST00000358127|exon_5|36840560|37034031|-1
chr9	37006470	37006539	PAX5	CS_genes|ENSG00000196092|ENST00000358127|exon_4|36840560|37034031|-1
chr9	37014994	37015196	PAX5	CS_genes|ENSG00000196092|ENST00000358127|exon_3|36840560|37034031|-1
chr9	37020633	37020803	PAX5	CS_genes|ENSG00000196092|ENST00000358127|exon_2|36840560|37034031|-1
chr9	37033983	37034033	PAX5	CS_genes|ENSG00000196092|ENST00000358127|exon_1|36840560|37034031|-1
chr9	136496071	136497560	NOTCH1	CS_genes|ENSG00000148400|ENST00000651671|exon_34|136545784|136496073|-1
chr9	136502269	136502490	NOTCH1	CS_genes|ENSG00000148400|ENST00000651671|exon_28|136545784|136496073|-1
chr9	136503179	136503332	NOTCH1	CS_genes|ENSG00000148400|ENST00000651671|exon_27|136545784|136496073|-1
chr9	136504670	136505106	NOTCH1	CS_genes|ENSG00000148400|ENST00000651671|exon_26|136545784|136496073|-1
chr10	110567813	110567834	SMC3	CS_genes|ENSG00000108055|ENST00000361804|exon_1|110567817|110604302|1
chr10	110568934	110569016	SMC3	CS_genes|ENSG00000108055|ENST00000361804|exon_2|110567817|110604302|1
chr10	110573703	110573748	SMC3	CS_genes|ENSG00000108055|ENST00000361804|exon_3|110567817|110604302|1
chr10	110575332	110575406	SMC3	CS_genes|ENSG00000108055|ENST00000361804|exon_4|110567817|110604302|1
chr10	110577417	110577495	SMC3	CS_genes|ENSG00000108055|ENST00000361804|exon_5|110567817|110604302|1
chr10	110577831	110577917	SMC3	CS_genes|ENSG00000108055|ENST00000361804|exon_6|110567817|110604302|1
chr10	110578624	110578709	SMC3	CS_genes|ENSG00000108055|ENST00000361804|exon_7|110567817|110604302|1
chr10	110580900	110581024	SMC3	CS_genes|ENSG00000108055|ENST00000361804|exon_8|110567817|110604302|1
chr10	110581919	110582101	SMC3	CS_genes|ENSG00000108055|ENST00000361804|exon_9|110567817|110604302|1
chr10	110582558	110582645	SMC3	CS_genes|ENSG00000108055|ENST00000361804|exon_10|110567817|110604302|1
chr10	110583380	110583551	SMC3	CS_genes|ENSG00000108055|ENST00000361804|exon_11|110567817|110604302|1
chr10	110583837	110583965	SMC3	CS_genes|ENSG00000108055|ENST00000361804|exon_12|110567817|110604302|1
chr10	110584179	110584399	SMC3	CS_genes|ENSG00000108055|ENST00000361804|exon_13|110567817|110604302|1
chr10	110589601	110589711	SMC3	CS_genes|ENSG00000108055|ENST00000361804|exon_14|110567817|110604302|1
chr10	110589888	110589994	SMC3	CS_genes|ENSG00000108055|ENST00000361804|exon_15|110567817|110604302|1
chr10	110590408	110590575	SMC3	CS_genes|ENSG00000108055|ENST00000361804|exon_16|110567817|110604302|1
chr10	110590987	110591135	SMC3	CS_genes|ENSG00000108055|ENST00000361804|exon_17|110567817|110604302|1
chr10	110593069	110593226	SMC3	CS_genes|ENSG00000108055|ENST00000361804|exon_18|110567817|110604302|1
chr10	110596394	110596553	SMC3	CS_genes|ENSG00000108055|ENST00000361804|exon_19|110567817|110604302|1
chr10	110598135	110598293	SMC3	CS_genes|ENSG00000108055|ENST00000361804|exon_20|110567817|110604302|1
chr10	110599650	110599815	SMC3	CS_genes|ENSG00000108055|ENST00000361804|exon_21|110567817|110604302|1
chr10	110600435	110600549	SMC3	CS_genes|ENSG00000108055|ENST00000361804|exon_22|110567817|110604302|1
chr10	110601018	110601133	SMC3	CS_genes|ENSG00000108055|ENST00000361804|exon_23|110567817|110604302|1
chr10	110601633	110601887	SMC3	CS_genes|ENSG00000108055|ENST00000361804|exon_24|110567817|110604302|1
chr10	110601962	110602181	SMC3	CS_genes|ENSG00000108055|ENST00000361804|exon_25|110567817|110604302|1
chr10	110602470	110602668	SMC3	CS_genes|ENSG00000108055|ENST00000361804|exon_26|110567817|110604302|1
chr10	110602821	110603005	SMC3	CS_genes|ENSG00000108055|ENST00000361804|exon_27|110567817|110604302|1
chr10	110603180	110603293	SMC3	CS_genes|ENSG00000108055|ENST00000361804|exon_28|110567817|110604302|1
chr10	110604227	110604302	SMC3	CS_genes|ENSG00000108055|ENST00000361804|exon_29|110567817|110604302|1
chr11	32389056	32389181	WT1	CS_genes|ENSG00000184937|ENST00000452863|exon_10|32435358|32389060|-1
chr11	32391969	32392066	WT1	CS_genes|ENSG00000184937|ENST00000452863|exon_9|32435358|32389060|-1
chr11	32392663	32392757	WT1	CS_genes|ENSG00000184937|ENST00000452863|exon_8|32435358|32389060|-1
chr11	32396254	32396409	WT1	CS_genes|ENSG00000184937|ENST00000452863|exon_7|32435358|32389060|-1
chr11	32399945	32400046	WT1	CS_genes|ENSG00000184937|ENST00000452863|exon_6|32435358|32389060|-1
chr11	32416487	32416542	WT1	CS_genes|ENSG00000184937|ENST00000452863|exon_5|32435358|32389060|-1
chr11	32417574	32417656	WT1	CS_genes|ENSG00000184937|ENST00000452863|exon_4|32435358|32389060|-1
chr11	32427953	32428060	WT1	CS_genes|ENSG00000184937|ENST00000452863|exon_3|32435358|32389060|-1
chr11	32428494	32428621	WT1	CS_genes|ENSG00000184937|ENST00000452863|exon_2|32435358|32389060|-1
chr11	32434697	32435360	WT1	CS_genes|ENSG00000184937|ENST00000452863|exon_1|32435358|32389060|-1
chr11	119278163	119278300	CBL	CS_genes|ENSG00000110395|ENST00000264033|exon_8|119206418|119299781|1
chr11	119278507	119278716	CBL	CS_genes|ENSG00000110395|ENST00000264033|exon_9|119206418|119299781|1
chr12	11650124	11650163	ETV6	CS_genes|ENSG00000139083|ENST00000396373|exon_1|11650128|11891046|1
chr12	11752446	11752582	ETV6	CS_genes|ENSG00000139083|ENST00000396373|exon_2|11650128|11891046|1
chr12	11839136	11839307	ETV6	CS_genes|ENSG00000139083|ENST00000396373|exon_3|11650128|11891046|1
chr12	11853423	11853564	ETV6	CS_genes|ENSG00000139083|ENST00000396373|exon_4|11650128|11891046|1
chr12	11869420	11869972	ETV6	CS_genes|ENSG00000139083|ENST00000396373|exon_5|11650128|11891046|1
chr12	11884441	11884590	ETV6	CS_genes|ENSG00000139083|ENST00000396373|exon_6|11650128|11891046|1
chr12	11885922	11886029	ETV6	CS_genes|ENSG00000139083|ENST00000396373|exon_7|11650128|11891046|1
chr12	11890937	11891046	ETV6	CS_genes|ENSG00000139083|ENST00000396373|exon_8|11650128|11891046|1
chr12	12940572	12940851	GPRC5D	CS_genes|ENSG00000111291|ENST00000228887|exon_4|12950386|12940775|-1
chr12	12942258	12942330	GPRC5D	CS_genes|ENSG00000111291|ENST00000228887|exon_3|12950386|12940775|-1
chr12	12949487	12950431	GPRC5D	CS_genes|ENSG00000111291|ENST00000228887|exon_2|12950386|12940775|-1
chr12	12952104	12952172	GPRC5D	CS_genes|ENSG00000111291|ENST00000228887|exon_1|12950386|12940775|-1
chr12	22659011	22659156	ETNK1	CS_genes|ENSG00000139163|ENST00000266517|exon_3|22625431|22684954|1
chr12	25227231	25227414	KRAS	CS_genes|ENSG00000133703|ENST00000311936|exon_3|25245382|25209797|-1
chr12	25245271	25245386	KRAS	CS_genes|ENSG00000133703|ENST00000311936|exon_2|25245382|25209797|-1
chr12	112450315	112450515	PTPN11	CS_genes|ENSG00000179295|ENST00000351677|exon_3|112419112|112504764|1
chr12	112489021	112489178	PTPN11	CS_genes|ENSG00000179295|ENST00000351677|exon_13|112419112|112504764|1
chr12	112502141	112502259	PTPN11	CS_genes|ENSG00000179295|ENST00000351677|exon_14|112419112|112504764|1
chr13	28018463	28018592	FLT3	CS_genes|ENSG00000122025|ENST00000241453|exon_20|28100508|28004054|-1
chr13	28033815	28034477	FLT3	CS_genes|ENSG00000122025|ENST00000241453|exon_region|28100508|28004054|-1
chr15	90088584	90088750	IDH2	CS_genes|ENSG00000182054|ENST00000330062|exon_4|90102388|90084268|-1
chr16	11965207	11965456	TNFRSF17	CS_genes|ENSG00000048462|ENST00000053243|exon_1|11965327|11967847|1
chr16	11966192	11966343	TNFRSF17	CS_genes|ENSG00000048462|ENST00000053243|exon_2|11965327|11967847|1
chr16	11967567	11968070	TNFRSF17	CS_genes|ENSG00000048462|ENST00000053243|exon_3|11965327|11967847|1
chr17	1659838	1660003	PRPF8	CS_genes|ENSG00000174231|ENST00000304992|exon_31|1684571|1650802|-1
chr17	1660429	1660580	PRPF8	CS_genes|ENSG00000174231|ENST00000304992|exon_30|1684571|1650802|-1
chr17	7669608	7669693	TP53	CS_genes|ENSG00000141510|ENST00000269305|exon_11|7676592|7669611|-1
chr17	7670605	7670718	TP53	CS_genes|ENSG00000141510|ENST00000269305|exon_10|7676592|7669611|-1
chr17	7673531	7673611	TP53	CS_genes|ENSG00000141510|ENST00000269305|exon_9|7676592|7669611|-1
chr17	7673697	7673840	TP53	CS_genes|ENSG00000141510|ENST00000269305|exon_8|7676592|7669611|-1
chr17	7674177	7674293	TP53	CS_genes|ENSG00000141510|ENST00000269305|exon_7|7676592|7669611|-1
chr17	7674855	7674974	TP53	CS_genes|ENSG00000141510|ENST00000269305|exon_6|7676592|7669611|-1
chr17	7675049	7675239	TP53	CS_genes|ENSG00000141510|ENST00000269305|exon_5|7676592|7669611|-1
chr17	7675990	7676275	TP53	CS_genes|ENSG00000141510|ENST00000269305|exon_4|7676592|7669611|-1
chr17	7676378	7676406	TP53	CS_genes|ENSG00000141510|ENST00000269305|exon_3|7676592|7669611|-1
chr17	7676517	7676597	TP53	CS_genes|ENSG00000141510|ENST00000269305|exon_2|7676592|7669611|-1
chr17	31095306	31095372	NF1	CS_genes|ENSG00000196712|ENST00000358273|exon_1|31095310|31374155|1
chr17	31155979	31156129	NF1	CS_genes|ENSG00000196712|ENST00000358273|exon_2|31095310|31374155|1
chr17	31159006	31159096	NF1	CS_genes|ENSG00000196712|ENST00000358273|exon_3|31095310|31374155|1
chr17	31163182	31163379	NF1	CS_genes|ENSG00000196712|ENST00000358273|exon_4|31095310|31374155|1
chr17	31169887	31170000	NF1	CS_genes|ENSG00000196712|ENST00000358273|exon_5|31095310|31374155|1
chr17	31181418	31181492	NF1	CS_genes|ENSG00000196712|ENST00000358273|exon_6|31095310|31374155|1
chr17	31181706	31181788	NF1	CS_genes|ENSG00000196712|ENST00000358273|exon_7|31095310|31374155|1
chr17	31182504	31182668	NF1	CS_genes|ENSG00000196712|ENST00000358273|exon_8|31095310|31374155|1
chr17	31200418	31200598	NF1	CS_genes|ENSG00000196712|ENST00000358273|exon_9|31095310|31374155|1
chr17	31201033	31201162	NF1	CS_genes|ENSG00000196712|ENST00000358273|exon_10|31095310|31374155|1
chr17	31201407	31201488	NF1	CS_genes|ENSG00000196712|ENST00000358273|exon_11|31095310|31374155|1
chr17	31206236	31206374	NF1	CS_genes|ENSG00000196712|ENST00000358273|exon_12|31095310|31374155|1
chr17	31214447	31214588	NF1	CS_genes|ENSG00000196712|ENST00000358273|exon_13|31095310|31374155|1
chr17	31219001	31219121	NF1	CS_genes|ENSG00000196712|ENST00000358273|exon_14|31095310|31374155|1
chr17	31221846	31221932	NF1	CS_genes|ENSG00000196712|ENST00000358273|exon_15|31095310|31374155|1
chr17	31223440	31223570	NF1	CS_genes|ENSG00000196712|ENST00000358273|exon_16|31095310|31374155|1
chr17	31225091	31225253	NF1	CS_genes|ENSG00000196712|ENST00000358273|exon_17|31095310|31374155|1
chr17	31226431	31226687	NF1	CS_genes|ENSG00000196712|ENST00000358273|exon_18|31095310|31374155|1
chr17	31227214	31227294	NF1	CS_genes|ENSG00000196712|ENST00000358273|exon_19|31095310|31374155|1
chr17	31227519	31227609	NF1	CS_genes|ENSG00000196712|ENST00000358273|exon_20|31095310|31374155|1
chr17	31229021	31229468	NF1	CS_genes|ENSG00000196712|ENST00000358273|exon_21|31095310|31374155|1
chr17	31229831	31229977	NF1	CS_genes|ENSG00000196712|ENST00000358273|exon_22|31095310|31374155|1
chr17	31230256	31230385	NF1	CS_genes|ENSG00000196712|ENST00000358273|exon_23|31095310|31374155|1
chr17	31230838	31230928	NF1	CS_genes|ENSG00000196712|ENST00000358273|exon_24|31095310|31374155|1
chr17	31232069	31232192	NF1	CS_genes|ENSG00000196712|ENST00000358273|exon_25|31095310|31374155|1
chr17	31232696	31232884	NF1	CS_genes|ENSG00000196712|ENST00000358273|exon_26|31095310|31374155|1
chr17	31232998	31233216	NF1	CS_genes|ENSG00000196712|ENST00000358273|exon_27|31095310|31374155|1
chr17	31235607	31235775	NF1	CS_genes|ENSG00000196712|ENST00000358273|exon_28|31095310|31374155|1
chr17	31235914	31236024	NF1	CS_genes|ENSG00000196712|ENST00000358273|exon_29|31095310|31374155|1
chr17	31248980	31249122	NF1	CS_genes|ENSG00000196712|ENST00000358273|exon_30|31095310|31374155|1
chr17	31252934	31253003	NF1	CS_genes|ENSG00000196712|ENST00000358273|exon_31|31095310|31374155|1
chr17	31258340	31258505	NF1	CS_genes|ENSG00000196712|ENST00000358273|exon_32|31095310|31374155|1
chr17	31259028	31259132	NF1	CS_genes|ENSG00000196712|ENST00000358273|exon_33|31095310|31374155|1
chr17	31260365	31260518	NF1	CS_genes|ENSG00000196712|ENST00000358273|exon_34|31095310|31374155|1
chr17	31261707	31261860	NF1	CS_genes|ENSG00000196712|ENST00000358273|exon_35|31095310|31374155|1
chr17	31265225	31265342	NF1	CS_genes|ENSG00000196712|ENST00000358273|exon_36|31095310|31374155|1
chr17	31325816	31326255	NF1	CS_genes|ENSG00000196712|ENST00000358273|exon_37|31095310|31374155|1
chr17	31327495	31327842	NF1	CS_genes|ENSG00000196712|ENST00000358273|exon_38|31095310|31374155|1
chr17	31330292	31330501	NF1	CS_genes|ENSG00000196712|ENST00000358273|exon_39|31095310|31374155|1
chr17	31334834	31335034	NF1	CS_genes|ENSG00000196712|ENST00000358273|exon_40|31095310|31374155|1
chr17	31336329	31336476	NF1	CS_genes|ENSG00000196712|ENST00000358273|exon_41|31095310|31374155|1
chr17	31336631	31336917	NF1	CS_genes|ENSG00000196712|ENST00000358273|exon_42|31095310|31374155|1
chr17	31337364	31337585	NF1	CS_genes|ENSG00000196712|ENST00000358273|exon_43|31095310|31374155|1
chr17	31337815	31337883	NF1	CS_genes|ENSG00000196712|ENST00000358273|exon_44|31095310|31374155|1
chr17	31338021	31338142	NF1	CS_genes|ENSG00000196712|ENST00000358273|exon_45|31095310|31374155|1
chr17	31338700	31338808	NF1	CS_genes|ENSG00000196712|ENST00000358273|exon_46|31095310|31374155|1
chr17	31340501	31340648	NF1	CS_genes|ENSG00000196712|ENST00000358273|exon_47|31095310|31374155|1
chr17	31343005	31343138	NF1	CS_genes|ENSG00000196712|ENST00000358273|exon_48|31095310|31374155|1
chr17	31349116	31349254	NF1	CS_genes|ENSG00000196712|ENST00000358273|exon_49|31095310|31374155|1
chr17	31350179	31350321	NF1	CS_genes|ENSG00000196712|ENST00000358273|exon_50|31095310|31374155|1
chr17	31352253	31352417	NF1	CS_genes|ENSG00000196712|ENST00000358273|exon_51|31095310|31374155|1
chr17	31356456	31356585	NF1	CS_genes|ENSG00000196712|ENST00000358273|exon_52|31095310|31374155|1
chr17	31356956	31357093	NF1	CS_genes|ENSG00000196712|ENST00000358273|exon_53|31095310|31374155|1
chr17	31357265	31357372	NF1	CS_genes|ENSG00000196712|ENST00000358273|exon_54|31095310|31374155|1
chr17	31358476	31358625	NF1	CS_genes|ENSG00000196712|ENST00000358273|exon_55|31095310|31374155|1
chr17	31358965	31359018	NF1	CS_genes|ENSG00000196712|ENST00000358273|exon_56|31095310|31374155|1
chr17	31360483	31360706	NF1	CS_genes|ENSG00000196712|ENST00000358273|exon_57|31095310|31374155|1
chr17	31374009	31374155	NF1	CS_genes|ENSG00000196712|ENST00000358273|exon_58|31095310|31374155|1
chr17	31937243	31937523	SUZ12	CS_genes|ENSG00000178691|ENST00000322652|exon_1|31937247|31999003|1
chr17	31940282	31940335	SUZ12	CS_genes|ENSG00000178691|ENST00000322652|exon_2|31937247|31999003|1
chr17	31940418	31940489	SUZ12	CS_genes|ENSG00000178691|ENST00000322652|exon_3|31937247|31999003|1
chr17	31947613	31947688	SUZ12	CS_genes|ENSG00000178691|ENST00000322652|exon_4|31937247|31999003|1
chr17	31966143	31966199	SUZ12	CS_genes|ENSG00000178691|ENST00000322652|exon_5|31937247|31999003|1
chr17	31973142	31973234	SUZ12	CS_genes|ENSG00000178691|ENST00000322652|exon_6|31937247|31999003|1
chr17	31975478	31975716	SUZ12	CS_genes|ENSG00000178691|ENST00000322652|exon_7|31937247|31999003|1
chr17	31976517	31976617	SUZ12	CS_genes|ENSG00000178691|ENST00000322652|exon_8|31937247|31999003|1
chr17	31982995	31983107	SUZ12	CS_genes|ENSG00000178691|ENST00000322652|exon_9|31937247|31999003|1
chr17	31988316	31988500	SUZ12	CS_genes|ENSG00000178691|ENST00000322652|exon_10|31937247|31999003|1
chr17	31993238	31993336	SUZ12	CS_genes|ENSG00000178691|ENST00000322652|exon_11|31937247|31999003|1
chr17	31993861	31994011	SUZ12	CS_genes|ENSG00000178691|ENST00000322652|exon_12|31937247|31999003|1
chr17	31994560	31994724	SUZ12	CS_genes|ENSG00000178691|ENST00000322652|exon_13|31937247|31999003|1
chr17	31995560	31995765	SUZ12	CS_genes|ENSG00000178691|ENST00000322652|exon_14|31937247|31999003|1
chr17	31996794	31996880	SUZ12	CS_genes|ENSG00000178691|ENST00000322652|exon_15|31937247|31999003|1
chr17	31998654	31999003	SUZ12	CS_genes|ENSG00000178691|ENST00000322652|exon_16|31937247|31999003|1
chr17	42201737	42201867	STAT5B	CS_genes|ENSG00000173757|ENST00000293328|exon_19|42232125|42201740|-1
chr17	42202336	42202450	STAT5B	CS_genes|ENSG00000173757|ENST00000293328|exon_18|42232125|42201740|-1
chr17	42202753	42202811	STAT5B	CS_genes|ENSG00000173757|ENST00000293328|exon_17|42232125|42201740|-1
chr17	42207554	42207731	STAT5B	CS_genes|ENSG00000173757|ENST00000293328|exon_16|42232125|42201740|-1
chr17	42210167	42210304	STAT5B	CS_genes|ENSG00000173757|ENST00000293328|exon_15|42232125|42201740|-1
chr17	42210399	42210500	STAT5B	CS_genes|ENSG00000173757|ENST00000293328|exon_14|42232125|42201740|-1
chr17	42211980	42212193	STAT5B	CS_genes|ENSG00000173757|ENST00000293328|exon_13|42232125|42201740|-1
chr17	42216010	42216109	STAT5B	CS_genes|ENSG00000173757|ENST00000293328|exon_12|42232125|42201740|-1
chr17	42217156	42217285	STAT5B	CS_genes|ENSG00000173757|ENST00000293328|exon_11|42232125|42201740|-1
chr17	42217373	42217467	STAT5B	CS_genes|ENSG00000173757|ENST00000293328|exon_10|42232125|42201740|-1
chr17	42218147	42218333	STAT5B	CS_genes|ENSG00000173757|ENST00000293328|exon_9|42232125|42201740|-1
chr17	42218719	42218881	STAT5B	CS_genes|ENSG00000173757|ENST00000293328|exon_8|42232125|42201740|-1
chr17	42219308	42219466	STAT5B	CS_genes|ENSG00000173757|ENST00000293328|exon_7|42232125|42201740|-1
chr17	42219708	42219845	STAT5B	CS_genes|ENSG00000173757|ENST00000293328|exon_6|42232125|42201740|-1
chr17	42223378	42223559	STAT5B	CS_genes|ENSG00000173757|ENST00000293328|exon_5|42232125|42201740|-1
chr17	42224775	42224871	STAT5B	CS_genes|ENSG00000173757|ENST00000293328|exon_4|42232125|42201740|-1
chr17	42227525	42227688	STAT5B	CS_genes|ENSG00000173757|ENST00000293328|exon_3|42232125|42201740|-1
chr17	42231996	42232130	STAT5B	CS_genes|ENSG00000173757|ENST00000293328|exon_2|42232125|42201740|-1
chr17	42289408	42289542	STAT5A	CS_genes|ENSG00000126561|ENST00000590949|exon_2|42289412|42310669|1
chr17	42289862	42290025	STAT5A	CS_genes|ENSG00000126561|ENST00000590949|exon_3|42289412|42310669|1
chr17	42291968	42292064	STAT5A	CS_genes|ENSG00000126561|ENST00000590949|exon_4|42289412|42310669|1
chr17	42295615	42295796	STAT5A	CS_genes|ENSG00000126561|ENST00000590949|exon_5|42289412|42310669|1
chr17	42299747	42299884	STAT5A	CS_genes|ENSG00000126561|ENST00000590949|exon_6|42289412|42310669|1
chr17	42300126	42300284	STAT5A	CS_genes|ENSG00000126561|ENST00000590949|exon_7|42289412|42310669|1
chr17	42300711	42300873	STAT5A	CS_genes|ENSG00000126561|ENST00000590949|exon_8|42289412|42310669|1
chr17	42301271	42301457	STAT5A	CS_genes|ENSG00000126561|ENST00000590949|exon_9|42289412|42310669|1
chr17	42304338	42304432	STAT5A	CS_genes|ENSG00000126561|ENST00000590949|exon_10|42289412|42310669|1
chr17	42304526	42304655	STAT5A	CS_genes|ENSG00000126561|ENST00000590949|exon_11|42289412|42310669|1
chr17	42305606	42305705	STAT5A	CS_genes|ENSG00000126561|ENST00000590949|exon_12|42289412|42310669|1
chr17	42306237	42306450	STAT5A	CS_genes|ENSG00000126561|ENST00000590949|exon_13|42289412|42310669|1
chr17	42307398	42307499	STAT5A	CS_genes|ENSG00000126561|ENST00000590949|exon_14|42289412|42310669|1
chr17	42307589	42307726	STAT5A	CS_genes|ENSG00000126561|ENST00000590949|exon_15|42289412|42310669|1
chr17	42308174	42308336	STAT5A	CS_genes|ENSG00000126561|ENST00000590949|exon_16|42289412|42310669|1
chr17	42309043	42309101	STAT5A	CS_genes|ENSG00000126561|ENST00000590949|exon_17|42289412|42310669|1
chr17	42309373	42309487	STAT5A	CS_genes|ENSG00000126561|ENST00000590949|exon_18|42289412|42310669|1
chr17	42310503	42310669	STAT5A	CS_genes|ENSG00000126561|ENST00000590949|exon_19|42289412|42310669|1
chr17	42322278	42322497	STAT3	CS_genes|ENSG00000168610|ENST00000264657|exon_21|42348514|42315747|-1
chr17	42323000	42323146	STAT3	CS_genes|ENSG00000168610|ENST00000264657|exon_20|42348514|42315747|-1
chr17	42323256	42323357	STAT3	CS_genes|ENSG00000168610|ENST00000264657|exon_19|42348514|42315747|-1
chr17	44210789	44210949	UBTF	CS_genes|ENSG00000108312|ENST00000436088|exon_13|44218229|44207242|-1
chr17	60662991	60663552	PPM1D	CS_genes|ENSG00000170836|ENST00000305921|exon_6|60600415|60663552|1
chr17	76736796	76737162	SRSF2	CS_genes|ENSG00000161547|ENST00000359995|exon_1|76737158|76736163|-1
chr18	44949877	44953343	SETBP1	CS_genes|ENSG00000152217|ENST00000649279|exon_4|44701347|45063698|1
chr19	12943710	12943913	CALR	CS_genes|ENSG00000179218|ENST00000316448|exon_9|12938680|12943913|1
chr19	33301337	33302417	CEBPA	CS_genes|ENSG00000245848|ENST00000498907|exon_1|33302412|33301340|-1
chr20	32358772	32358835	ASXL1	CS_genes|ENSG00000171456|ENST00000375687|exon_1|32358776|32437338|1
chr20	32366380	32366469	ASXL1	CS_genes|ENSG00000171456|ENST00000375687|exon_2|32358776|32437338|1
chr20	32367723	32367732	ASXL1	CS_genes|ENSG00000171456|ENST00000375687|exon_3|32358776|32437338|1
chr20	32369011	32369126	ASXL1	CS_genes|ENSG00000171456|ENST00000375687|exon_4|32358776|32437338|1
chr20	32428124	32428251	ASXL1	CS_genes|ENSG00000171456|ENST00000375687|exon_5|32358776|32437338|1
chr20	32428321	32428425	ASXL1	CS_genes|ENSG00000171456|ENST00000375687|exon_6|32358776|32437338|1
chr20	32429334	32429434	ASXL1	CS_genes|ENSG00000171456|ENST00000375687|exon_7|32358776|32437338|1
chr20	32429897	32430056	ASXL1	CS_genes|ENSG00000171456|ENST00000375687|exon_8|32358776|32437338|1
chr20	32431317	32431487	ASXL1	CS_genes|ENSG00000171456|ENST00000375687|exon_9|32358776|32437338|1
chr20	32431579	32431682	ASXL1	CS_genes|ENSG00000171456|ENST00000375687|exon_10|32358776|32437338|1
chr20	32432876	32432988	ASXL1	CS_genes|ENSG00000171456|ENST00000375687|exon_11|32358776|32437338|1
chr20	32433280	32433920	ASXL1	CS_genes|ENSG00000171456|ENST00000375687|exon_12|32358776|32437338|1
chr20	32434428	32437338	ASXL1	CS_genes|ENSG00000171456|ENST00000375687|exon_13|32358776|32437338|1
chr21	34792133	34792612	RUNX1	CS_genes|ENSG00000159216|ENST00000675419|exon_9|35048897|34792137|-1
chr21	34799298	34799464	RUNX1	CS_genes|ENSG00000159216|ENST00000675419|exon_8|35048897|34792137|-1
chr21	34834407	34834603	RUNX1	CS_genes|ENSG00000159216|ENST00000675419|exon_7|35048897|34792137|-1
chr21	34859471	34859580	RUNX1	CS_genes|ENSG00000159216|ENST00000675419|exon_6|35048897|34792137|-1
chr21	34880554	34880715	RUNX1	CS_genes|ENSG00000159216|ENST00000675419|exon_5|35048897|34792137|-1
chr21	34886840	34887098	RUNX1	CS_genes|ENSG00000159216|ENST00000675419|exon_4|35048897|34792137|-1
chr21	34892922	34892965	RUNX1	CS_genes|ENSG00000159216|ENST00000675419|exon_3|35048897|34792137|-1
chr21	35048839	35048901	RUNX1	CS_genes|ENSG00000159216|ENST00000675419|exon_2|35048897|34792137|-1
chr21	43094652	43094791	U2AF1	CS_genes|ENSG00000160201|ENST00000291552|exon_6|43107492|43093104|-1
chr21	43104312	43104405	U2AF1	CS_genes|ENSG00000160201|ENST00000291552|exon_2|43107492|43093104|-1
chr22	28687895	28687988	CHEK2	CS_genes|ENSG00000183765|ENST00000404276|exon_15|28734719|28687899|-1
chr22	28689132	28689217	CHEK2	CS_genes|ENSG00000183765|ENST00000404276|exon_14|28734719|28687899|-1
chr22	28694029	28694119	CHEK2	CS_genes|ENSG00000183765|ENST00000404276|exon_13|28734719|28687899|-1
chr22	28695124	28695244	CHEK2	CS_genes|ENSG00000183765|ENST00000404276|exon_12|28734719|28687899|-1
chr22	28695707	28695875	CHEK2	CS_genes|ENSG00000183765|ENST00000404276|exon_11|28734719|28687899|-1
chr22	28696898	28696989	CHEK2	CS_genes|ENSG00000183765|ENST00000404276|exon_10|28734719|28687899|-1
chr22	28699835	28699939	CHEK2	CS_genes|ENSG00000183765|ENST00000404276|exon_9|28734719|28687899|-1
chr22	28703502	28703568	CHEK2	CS_genes|ENSG00000183765|ENST00000404276|exon_8|28734719|28687899|-1
chr22	28710003	28710061	CHEK2	CS_genes|ENSG00000183765|ENST00000404276|exon_7|28734719|28687899|-1
chr22	28711906	28712019	CHEK2	CS_genes|ENSG00000183765|ENST00000404276|exon_6|28734719|28687899|-1
chr22	28719392	28719487	CHEK2	CS_genes|ENSG00000183765|ENST00000404276|exon_5|28734719|28687899|-1
chr22	28724974	28725126	CHEK2	CS_genes|ENSG00000183765|ENST00000404276|exon_4|28734719|28687899|-1
chr22	28725240	28725369	CHEK2	CS_genes|ENSG00000183765|ENST00000404276|exon_3|28734719|28687899|-1
chr22	28734400	28734723	CHEK2	CS_genes|ENSG00000183765|ENST00000404276|exon_2|28734719|28687899|-1
chrX	1190894	1191162	CRLF2	CS_genes|ENSG00000205755|ENST00000400841|exon_8|1190897|1212634|-1
chrX	1193215	1193304	CRLF2	CS_genes|ENSG00000205755|ENST00000400841|exon_7|1190897|1212634|-1
chrX	1196777	1196902	CRLF2	CS_genes|ENSG00000205755|ENST00000400841|exon_6|1190897|1212634|-1
chrX	1198559	1198726	CRLF2	CS_genes|ENSG00000205755|ENST00000400841|exon_5|1190897|1212634|-1
chrX	1202399	1202537	CRLF2	CS_genes|ENSG00000205755|ENST00000400841|exon_4|1190897|1212634|-1
chrX	1206430	1206601	CRLF2	CS_genes|ENSG00000205755|ENST00000400841|exon_3|1190897|1212634|-1
chrX	1208803	1208910	CRLF2	CS_genes|ENSG00000205755|ENST00000400841|exon_2|1190897|1212634|-1
chrX	1212553	1212636	CRLF2	CS_genes|ENSG00000205755|ENST00000400841|exon_1|1190897|1212634|-1
chrX	15321505	15321775	PIGA	CS_genes|ENSG00000165195|ENST00000333590|exon_6|15331928|15321508|-1
chrX	15324661	15324874	PIGA	CS_genes|ENSG00000165195|ENST00000333590|exon_5|15331928|15321508|-1
chrX	15325016	15325155	PIGA	CS_genes|ENSG00000165195|ENST00000333590|exon_4|15331928|15321508|-1
chrX	15325910	15326049	PIGA	CS_genes|ENSG00000165195|ENST00000333590|exon_3|15331928|15321508|-1
chrX	15331212	15331933	PIGA	CS_genes|ENSG00000165195|ENST00000333590|exon_2|15331928|15321508|-1
chrX	15790492	15790539	ZRSR2	CS_genes|ENSG00000169249|ENST00000307771|exon_1|15790496|15823242|1
chrX	15790930	15791016	ZRSR2	CS_genes|ENSG00000169249|ENST00000307771|exon_2|15790496|15823242|1
chrX	15799868	15799956	ZRSR2	CS_genes|ENSG00000169249|ENST00000307771|exon_3|15790496|15823242|1
chrX	15803684	15803799	ZRSR2	CS_genes|ENSG00000169249|ENST00000307771|exon_4|15790496|15823242|1
chrX	15804107	15804200	ZRSR2	CS_genes|ENSG00000169249|ENST00000307771|exon_5|15790496|15823242|1
chrX	15808229	15808274	ZRSR2	CS_genes|ENSG00000169249|ENST00000307771|exon_6|15790496|15823242|1
chrX	15809196	15809321	ZRSR2	CS_genes|ENSG00000169249|ENST00000307771|exon_7|15790496|15823242|1
chrX	15815673	15815893	ZRSR2	CS_genes|ENSG00000169249|ENST00000307771|exon_8|15790496|15823242|1
chrX	15818583	15818645	ZRSR2	CS_genes|ENSG00000169249|ENST00000307771|exon_9|15790496|15823242|1
chrX	15820203	15820319	ZRSR2	CS_genes|ENSG00000169249|ENST00000307771|exon_10|15790496|15823242|1
chrX	15822727	15823242	ZRSR2	CS_genes|ENSG00000169249|ENST00000307771|exon_11|15790496|15823242|1
chrX	40052108	40052403	BCOR	CS_genes|ENSG00000183337|ENST00000378444|exon_15|40077927|40052111|-1
chrX	40053882	40054045	BCOR	CS_genes|ENSG00000183337|ENST00000378444|exon_14|40077927|40052111|-1
chrX	40054252	40054336	BCOR	CS_genes|ENSG00000183337|ENST00000378444|exon_13|40077927|40052111|-1
chrX	40055364	40055516	BCOR	CS_genes|ENSG00000183337|ENST00000378444|exon_12|40077927|40052111|-1
chrX	40057151	40057324	BCOR	CS_genes|ENSG00000183337|ENST00000378444|exon_11|40077927|40052111|-1
chrX	40062135	40062396	BCOR	CS_genes|ENSG00000183337|ENST00000378444|exon_10|40077927|40052111|-1
chrX	40062742	40063074	BCOR	CS_genes|ENSG00000183337|ENST00000378444|exon_9|40077927|40052111|-1
chrX	40063604	40063955	BCOR	CS_genes|ENSG00000183337|ENST00000378444|exon_8|40077927|40052111|-1
chrX	40064332	40064602	BCOR	CS_genes|ENSG00000183337|ENST00000378444|exon_7|40077927|40052111|-1
chrX	40070969	40071162	BCOR	CS_genes|ENSG00000183337|ENST00000378444|exon_6|40077927|40052111|-1
chrX	40071633	40071693	BCOR	CS_genes|ENSG00000183337|ENST00000378444|exon_5|40077927|40052111|-1
chrX	40072345	40075183	BCOR	CS_genes|ENSG00000183337|ENST00000378444|exon_4|40077927|40052111|-1
chrX	40076450	40076535	BCOR	CS_genes|ENSG00000183337|ENST00000378444|exon_3|40077927|40052111|-1
chrX	40077840	40077932	BCOR	CS_genes|ENSG00000183337|ENST00000378444|exon_2|40077927|40052111|-1
chrX	47199045	47199108	UBA1	CS_genes|ENSG00000130985|ENST00000335972|exon_3|47198803|47214929|1
chrX	48791106	48791332	GATA1	CS_genes|ENSG00000102145|ENST00000376670|exon_2|48791110|48794164|1
chrX	48791840	48792224	GATA1	CS_genes|ENSG00000102145|ENST00000376670|exon_3|48791110|48794164|1
chrX	48792319	48792471	GATA1	CS_genes|ENSG00000102145|ENST00000376670|exon_4|48791110|48794164|1
chrX	48793168	48793300	GATA1	CS_genes|ENSG00000102145|ENST00000376670|exon_5|48791110|48794164|1
chrX	48793789	48794164	GATA1	CS_genes|ENSG00000102145|ENST00000376670|exon_6|48791110|48794164|1
chrX	53380102	53380189	SMC1A	CS_genes|ENSG00000072501|ENST00000322213|exon_25|53422598|53380105|-1
chrX	53380616	53380733	SMC1A	CS_genes|ENSG00000072501|ENST00000322213|exon_24|53422598|53380105|-1
chrX	53381014	53381090	SMC1A	CS_genes|ENSG00000072501|ENST00000322213|exon_23|53422598|53380105|-1
chrX	53382228	53382386	SMC1A	CS_genes|ENSG00000072501|ENST00000322213|exon_22|53422598|53380105|-1
chrX	53382502	53382663	SMC1A	CS_genes|ENSG00000072501|ENST00000322213|exon_21|53422598|53380105|-1
chrX	53383093	53383256	SMC1A	CS_genes|ENSG00000072501|ENST00000322213|exon_20|53422598|53380105|-1
chrX	53394774	53394891	SMC1A	CS_genes|ENSG00000072501|ENST00000322213|exon_19|53422598|53380105|-1
chrX	53396223	53396383	SMC1A	CS_genes|ENSG00000072501|ENST00000322213|exon_18|53422598|53380105|-1
chrX	53396468	53396620	SMC1A	CS_genes|ENSG00000072501|ENST00000322213|exon_17|53422598|53380105|-1
chrX	53399585	53399733	SMC1A	CS_genes|ENSG00000072501|ENST00000322213|exon_16|53422598|53380105|-1
chrX	53403562	53403675	SMC1A	CS_genes|ENSG00000072501|ENST00000322213|exon_15|53422598|53380105|-1
chrX	53403773	53403896	SMC1A	CS_genes|ENSG00000072501|ENST00000322213|exon_14|53422598|53380105|-1
chrX	53405008	53405152	SMC1A	CS_genes|ENSG00000072501|ENST00000322213|exon_13|53422598|53380105|-1
chrX	53405241	53405394	SMC1A	CS_genes|ENSG00000072501|ENST00000322213|exon_12|53422598|53380105|-1
chrX	53405489	53405675	SMC1A	CS_genes|ENSG00000072501|ENST00000322213|exon_11|53422598|53380105|-1
chrX	53405767	53405959	SMC1A	CS_genes|ENSG00000072501|ENST00000322213|exon_10|53422598|53380105|-1
chrX	53409058	53409272	SMC1A	CS_genes|ENSG00000072501|ENST00000322213|exon_9|53422598|53380105|-1
chrX	53409417	53409506	SMC1A	CS_genes|ENSG00000072501|ENST00000322213|exon_8|53422598|53380105|-1
chrX	53411757	53411904	SMC1A	CS_genes|ENSG00000072501|ENST00000322213|exon_7|53422598|53380105|-1
chrX	53411991	53412256	SMC1A	CS_genes|ENSG00000072501|ENST00000322213|exon_6|53422598|53380105|-1
chrX	53412896	53413141	SMC1A	CS_genes|ENSG00000072501|ENST00000322213|exon_5|53422598|53380105|-1
chrX	53413228	53413438	SMC1A	CS_genes|ENSG00000072501|ENST00000322213|exon_4|53422598|53380105|-1
chrX	53414754	53414873	SMC1A	CS_genes|ENSG00000072501|ENST00000322213|exon_3|53422598|53380105|-1
chrX	53414977	53415172	SMC1A	CS_genes|ENSG00000072501|ENST00000322213|exon_2|53422598|53380105|-1
chrX	53422488	53422603	SMC1A	CS_genes|ENSG00000072501|ENST00000322213|exon_1|53422598|53380105|-1
chrX	124022625	124022673	STAG2	CS_genes|ENSG00000101972|ENST00000371145|exon_3|124022628|124100597|1
chrX	124025837	124025920	STAG2	CS_genes|ENSG00000101972|ENST00000371145|exon_4|124022628|124100597|1
chrX	124030958	124031127	STAG2	CS_genes|ENSG00000101972|ENST00000371145|exon_5|124022628|124100597|1
chrX	124037524	124037625	STAG2	CS_genes|ENSG00000101972|ENST00000371145|exon_6|124022628|124100597|1
chrX	124042566	124042647	STAG2	CS_genes|ENSG00000101972|ENST00000371145|exon_7|124022628|124100597|1
chrX	124045161	124045370	STAG2	CS_genes|ENSG00000101972|ENST00000371145|exon_8|124022628|124100597|1
chrX	124047351	124047507	STAG2	CS_genes|ENSG00000101972|ENST00000371145|exon_9|124022628|124100597|1
chrX	124049002	124049080	STAG2	CS_genes|ENSG00000101972|ENST00000371145|exon_10|124022628|124100597|1
chrX	124050183	124050311	STAG2	CS_genes|ENSG00000101972|ENST00000371145|exon_11|124022628|124100597|1
chrX	124051118	124051221	STAG2	CS_genes|ENSG00000101972|ENST00000371145|exon_12|124022628|124100597|1
chrX	124051312	124051396	STAG2	CS_genes|ENSG00000101972|ENST00000371145|exon_13|124022628|124100597|1
chrX	124056125	124056237	STAG2	CS_genes|ENSG00000101972|ENST00000371145|exon_14|124022628|124100597|1
chrX	124057863	124057979	STAG2	CS_genes|ENSG00000101972|ENST00000371145|exon_15|124022628|124100597|1
chrX	124061221	124061343	STAG2	CS_genes|ENSG00000101972|ENST00000371145|exon_16|124022628|124100597|1
chrX	124061768	124061876	STAG2	CS_genes|ENSG00000101972|ENST00000371145|exon_17|124022628|124100597|1
chrX	124062899	124062996	STAG2	CS_genes|ENSG00000101972|ENST00000371145|exon_18|124022628|124100597|1
chrX	124063113	124063207	STAG2	CS_genes|ENSG00000101972|ENST00000371145|exon_19|124022628|124100597|1
chrX	124063845	124064053	STAG2	CS_genes|ENSG00000101972|ENST00000371145|exon_20|124022628|124100597|1
chrX	124065873	124065948	STAG2	CS_genes|ENSG00000101972|ENST00000371145|exon_21|124022628|124100597|1
chrX	124066172	124066264	STAG2	CS_genes|ENSG00000101972|ENST00000371145|exon_22|124022628|124100597|1
chrX	124066353	124066438	STAG2	CS_genes|ENSG00000101972|ENST00000371145|exon_23|124022628|124100597|1
chrX	124068561	124068658	STAG2	CS_genes|ENSG00000101972|ENST00000371145|exon_24|124022628|124100597|1
chrX	124071146	124071325	STAG2	CS_genes|ENSG00000101972|ENST00000371145|exon_25|124022628|124100597|1
chrX	124076329	124076473	STAG2	CS_genes|ENSG00000101972|ENST00000371145|exon_26|124022628|124100597|1
chrX	124077954	124078060	STAG2	CS_genes|ENSG00000101972|ENST00000371145|exon_27|124022628|124100597|1
chrX	124081377	124081530	STAG2	CS_genes|ENSG00000101972|ENST00000371145|exon_28|124022628|124100597|1
chrX	124083418	124083551	STAG2	CS_genes|ENSG00000101972|ENST00000371145|exon_29|124022628|124100597|1
chrX	124086544	124086772	STAG2	CS_genes|ENSG00000101972|ENST00000371145|exon_30|124022628|124100597|1
chrX	124090572	124090766	STAG2	CS_genes|ENSG00000101972|ENST00000371145|exon_31|124022628|124100597|1
chrX	124094015	124094146	STAG2	CS_genes|ENSG00000101972|ENST00000371145|exon_33|124022628|124100597|1
chrX	124095369	124095451	STAG2	CS_genes|ENSG00000101972|ENST00000371145|exon_34|124022628|124100597|1
chrX	124100571	124100598	STAG2	CS_genes|ENSG00000101972|ENST00000371145|exon_35|124022628|124100597|1
chrX	130005228	130005320	BCORL1	CS_genes|ENSG00000085185|ENST00000540052|exon_1|130005232|130056136|1
chrX	130012574	130012671	BCORL1	CS_genes|ENSG00000085185|ENST00000540052|exon_2|130005232|130056136|1
chrX	130012946	130016216	BCORL1	CS_genes|ENSG00000085185|ENST00000540052|exon_3|130005232|130056136|1
chrX	130020981	130021153	BCORL1	CS_genes|ENSG00000085185|ENST00000540052|exon_4|130005232|130056136|1
chrX	130022893	130022980	BCORL1	CS_genes|ENSG00000085185|ENST00000540052|exon_5|130005232|130056136|1
chrX	130024986	130025382	BCORL1	CS_genes|ENSG00000085185|ENST00000540052|exon_6|130005232|130056136|1
chrX	130028631	130028864	BCORL1	CS_genes|ENSG00000085185|ENST00000540052|exon_7|130005232|130056136|1
chrX	130037363	130037536	BCORL1	CS_genes|ENSG00000085185|ENST00000540052|exon_8|130005232|130056136|1
chrX	130039133	130039285	BCORL1	CS_genes|ENSG00000085185|ENST00000540052|exon_9|130005232|130056136|1
chrX	130050713	130050797	BCORL1	CS_genes|ENSG00000085185|ENST00000540052|exon_10|130005232|130056136|1
chrX	130051856	130052019	BCORL1	CS_genes|ENSG00000085185|ENST00000540052|exon_11|130005232|130056136|1
chrX	130055850	130056136	BCORL1	CS_genes|ENSG00000085185|ENST00000540052|exon_12|130005232|130056136|1
chrX	134377615	134377757	PHF6	CS_genes|ENSG00000156531|ENST00000370803|exon_2|134377618|134425330|1
chrX	134378002	134378108	PHF6	CS_genes|ENSG00000156531|ENST00000370803|exon_3|134377618|134425330|1
chrX	134393498	134393636	PHF6	CS_genes|ENSG00000156531|ENST00000370803|exon_4|134377618|134425330|1
chrX	134393906	134393954	PHF6	CS_genes|ENSG00000156531|ENST00000370803|exon_5|134377618|134425330|1
chrX	134413488	134413659	PHF6	CS_genes|ENSG00000156531|ENST00000370803|exon_6|134377618|134425330|1
chrX	134413820	134413968	PHF6	CS_genes|ENSG00000156531|ENST00000370803|exon_7|134377618|134425330|1
chrX	134415013	134415122	PHF6	CS_genes|ENSG00000156531|ENST00000370803|exon_8|134377618|134425330|1
chrX	134417166	134417304	PHF6	CS_genes|ENSG00000156531|ENST00000370803|exon_9|134377618|134425330|1
chrX	134425198	134425331	PHF6	CS_genes|ENSG00000156531|ENST00000370803|exon_10|134377618|134425330|1
All annotations were based on Ensembl release 105 (https://dec2021.archive.ensembl.org/index.html, last accessed 9/18/2025
