# Supplementary material for: Evaluation of Long-Read Genome Sequencing for Genomic Profiling of Myeloid Cancers
Source: J Mol Diagn. 2025 Sep 26;27(12):1242–54. doi: 10.1016/j.jmoldx.2025.09.001 (PMC12831091; doi:10.1016/j.jmoldx.2025.09.001)
Supplement: Supplemental Table S5 [file mmc12.xlsx]

## Sheet: Sheet1
Supplemental Table S5. SV Targets
chrom	start	end	gene	info
chr1	2228318	2310213	SKI	CS_svgenes|ENSG00000157933|ENST00000378536|transcript|2228767|2306765|1
chr1	3069167	3438621	PRDM16	CS_svgenes|ENSG00000142611|ENST00000270722|transcript|3069260|3433811|1
chr1	28736620	28769775	YTHDF2	CS_svgenes|ENSG00000198492|ENST00000373812|transcript|28737121|28768952|1
chr1	51354262	51519266	EPS15	CS_svgenes|ENSG00000085832|ENST00000371730|transcript|51356700|51519231|-1
chr1	86424170	86456553	CLCA2	CS_svgenes|ENSG00000137975|ENST00000370565|transcript|86424248|86455527|1
chr1	110338505	110346681	RBM15	CS_svgenes|ENSG00000162775|ENST00000369784|transcript|110338506|110346681|1
chr1	147541500	147626216	BCL9	CS_svgenes|ENSG00000116128|ENST00000234739|transcript|147541501|147626216|1
chr1	148808180	149048286	PDE4DIP	CS_svgenes|ENSG00000178104|ENST00000313431|transcript|148952781|148992260|1
chr1	151060396	151069544	MLLT11	CS_svgenes|ENSG00000213190|ENST00000368921|transcript|151060397|151069544|1
chr1	151281617	151292176	ZNF687	CS_svgenes|ENSG00000143373|ENST00000324048|transcript|151281618|151292176|1
chr1	154155303	154194648	TPM3	CS_svgenes|ENSG00000143549|ENST00000271850|transcript|154157639|154192018|-1
chr1	156463726	156500779	MEF2D	CS_svgenes|ENSG00000116604|ENST00000348159|transcript|156463727|156500779|-1
chr1	164555583	164899296	PBX1	CS_svgenes|ENSG00000185630|ENST00000340699|transcript|164555584|164899296|1
chr1	167630092	167708696	RCSD1	CS_svgenes|ENSG00000198771|ENST00000361496|transcript|167630424|167697287|1
chr1	179099329	179229684	ABL2	CS_svgenes|ENSG00000143322|ENST00000344730|transcript|179107718|179143044|-1
chr1	186311651	186375693	TPR	CS_svgenes|ENSG00000047410|ENST00000367478|transcript|186313971|186375028|-1
chr1	221701423	221742089	DUSP10	CS_svgenes|ENSG00000143507|ENST00000366899|transcript|221701424|221742089|-1
chr1	234604268	234610178	IRF2BP2	CS_svgenes|ENSG00000168264|ENST00000366609|transcript|234607137|234609494|-1
chr10	134464	254637	ZMYND11	CS_svgenes|ENSG00000015171|ENST00000309776|transcript|134465|254637|1
chr10	7818496	8016631	TAF3	CS_svgenes|ENSG00000165632|ENST00000344293|transcript|7818710|8014751|1
chr10	20779972	21293011	NEBL	CS_svgenes|ENSG00000078114|ENST00000377122|transcript|20785747|20897205|-1
chr10	21524645	21743630	MLLT10	CS_svgenes|ENSG00000078403|ENST00000307729|transcript|21524646|21743630|1
chr10	26746592	26861087	ABI1	CS_svgenes|ENSG00000136754|ENST00000346832|transcript|26748570|26860863|-1
chr10	32009014	32056425	KIF5B	CS_svgenes|ENSG00000170759|ENST00000302418|transcript|32009015|32056425|-1
chr10	43077063	43130351	RET	CS_svgenes|ENSG00000165731|ENST00000340058|transcript|43077259|43126754|1
chr10	59788746	59906556	CCDC6	CS_svgenes|ENSG00000108091|ENST00000263102|transcript|59792917|59906424|-1
chr10	68560336	68694487	TET1	CS_svgenes|ENSG00000138336|ENST00000373644|transcript|68560337|68694487|1
chr10	74824926	75032624	KAT6B	CS_svgenes|ENSG00000156650|ENST00000287239|transcript|74824927|75032624|1
chr10	91798425	91865475	TNKS2	CS_svgenes|ENSG00000107854|ENST00000371627|transcript|91798691|91862999|1
chr10	94501433	94613905	HELLS	CS_svgenes|ENSG00000119969|ENST00000239026|transcript|94501434|94613905|1
chr10	96593314	96720514	PIK3AP1	CS_svgenes|ENSG00000155629|ENST00000339364|transcript|96595577|96720394|-1
chr10	99396869	99430624	GOT1	CS_svgenes|ENSG00000120053|ENST00000370508|transcript|99397547|99430565|-1
chr10	101131299	101137789	TLX1	CS_svgenes|ENSG00000107807|ENST00000370196|transcript|101131542|101136913|1
chr10	102394109	102402524	NFKB2	CS_svgenes|ENSG00000077150|ENST00000189444|transcript|102394110|102402524|1
chr10	129467189	129770983	MGMT	CS_svgenes|ENSG00000170430|ENST00000306010|transcript|129467216|129766997|1
chr10	133623894	133626795	FRG2B	CS_svgenes|ENSG00000225899|ENST00000425520|transcript|133625099|133626742|-1
chr11	924880	1012245	AP2A2	CS_svgenes|ENSG00000183020|ENST00000332231|transcript|926022|1010625|1
chr11	3671082	3797792	NUP98	CS_svgenes|ENSG00000110713|ENST00000324932|transcript|3671083|3797792|-1
chr11	3854526	4093210	STIM1	CS_svgenes|ENSG00000167323|ENST00000300737|transcript|3856271|4091798|1
chr11	8106055	8169055	RIC3	CS_svgenes|ENSG00000166405|ENST00000309737|transcript|8110698|8168989|-1
chr11	8224308	8268716	LMO1	CS_svgenes|ENSG00000166407|ENST00000335790|transcript|8224616|8263362|-1
chr11	19117098	19176422	ZDHHC13	CS_svgenes|ENSG00000177054|ENST00000399351|transcript|19117099|19176422|1
chr11	20156154	20160475	DBX1	CS_svgenes|ENSG00000109851|ENST00000524983|transcript|20156214|20160324|-1
chr11	33376107	33674102	KIAA1549L	CS_svgenes|ENSG00000110427|ENST00000265654|transcript|33542331|33598834|1
chr11	34051730	34102610	CAPRIN1	CS_svgenes|ENSG00000135387|ENST00000341394|transcript|34051731|34102610|1
chr11	58526870	58578220	LPXN	CS_svgenes|ENSG00000110031|ENST00000395074|transcript|58527454|58575772|-1
chr11	59142747	59155039	FAM111A	CS_svgenes|ENSG00000166801|ENST00000361723|transcript|59142748|59155039|1
chr11	61792910	61797238	FEN1	CS_svgenes|ENSG00000168496|ENST00000305885|transcript|61792911|61797238|1
chr11	62559595	62574086	EEF1G	CS_svgenes|ENSG00000254772|ENST00000329251|transcript|62559679|62573842|-1
chr11	63998557	64166113	MACROD1	CS_svgenes|ENSG00000133315|ENST00000255681|transcript|63998558|64166113|-1
chr11	72002863	72080693	NUMA1	CS_svgenes|ENSG00000137497|ENST00000351960|transcript|72002864|72080693|-1
chr11	72814405	72843674	ATG16L2	CS_svgenes|ENSG00000168010|ENST00000321297|transcript|72814446|72829390|1
chr11	73308275	73369388	ARHGEF17	CS_svgenes|ENSG00000110237|ENST00000263674|transcript|73308639|73367780|1
chr11	85957174	86069882	PICALM	CS_svgenes|ENSG00000073921|ENST00000356360|transcript|85959046|86068780|-1
chr11	95976597	96343195	MAML2	CS_svgenes|ENSG00000184384|ENST00000524717|transcript|95978948|96341895|-1
chr11	101451563	101872562	TRPC6	CS_svgenes|ENSG00000137672|ENST00000344327|transcript|101452955|101583503|-1
chr11	108665057	108940999	DDX10	CS_svgenes|ENSG00000178105|ENST00000322536|transcript|108665154|108940423|1
chr11	114059040	114256765	ZBTB16	CS_svgenes|ENSG00000109906|ENST00000335953|transcript|114059041|114256765|1
chr11	116843401	117098437	SIK3	CS_svgenes|ENSG00000160584|ENST00000375300|transcript|116843402|117098437|-1
chr11	117427771	117817525	DSCAML1	CS_svgenes|ENSG00000177103|ENST00000321322|transcript|117428328|117797259|-1
chr11	117836975	117877486	FXYD6	CS_svgenes|ENSG00000137726|ENST00000260282|transcript|117836976|117877486|-1
chr11	118436455	118526832	KMT2A	CS_svgenes|ENSG00000118058|ENST00000389506|transcript|118436513|118522172|1
chr11	118747762	118791164	DDX6	CS_svgenes|ENSG00000110367|ENST00000526070|transcript|118747763|118791164|-1
chr11	118998137	119015793	CENATAC	CS_svgenes|ENSG00000186166|ENST00000334418|transcript|118998198|119015598|1
chr11	119206297	119313926	CBL	CS_svgenes|ENSG00000110395|ENST00000264033|transcript|119206418|119299781|1
chr11	120336412	120489937	ARHGEF12	CS_svgenes|ENSG00000196914|ENST00000356641|transcript|120337244|120485077|1
chr11	122655721	122814473	UBASH3B	CS_svgenes|ENSG00000154127|ENST00000284273|transcript|122656050|122809886|1
chr12	280056	389320	KDM5A	CS_svgenes|ENSG00000073614|ENST00000399788|transcript|285456|389091|-1
chr12	990508	1495933	ERC1	CS_svgenes|ENSG00000082805|ENST00000355446|transcript|990509|1495933|1
chr12	6666476	6689572	ZNF384	CS_svgenes|ENSG00000126746|ENST00000319770|transcript|6666477|6689572|-1
chr12	10158300	10172138	OLR1	CS_svgenes|ENSG00000173391|ENST00000309539|transcript|10159880|10172077|-1
chr12	10170541	10191804	TMEM52B	CS_svgenes|ENSG00000165685|ENST00000298530|transcript|10179591|10190140|1
chr12	11649673	11895377	ETV6	CS_svgenes|ENSG00000139083|ENST00000266427|transcript|11885937|11891601|1
chr12	14365675	14502931	ATF7IP	CS_svgenes|ENSG00000171681|ENST00000261168|transcript|14365676|14502931|1
chr12	26938469	26966650	FGFR1OP2	CS_svgenes|ENSG00000111790|ENST00000229395|transcript|26938470|26966650|1
chr12	48935722	48957487	ARF3	CS_svgenes|ENSG00000134287|ENST00000256682|transcript|48935723|48957487|-1
chr12	49018974	49060794	KMT2D	CS_svgenes|ENSG00000167548|ENST00000301067|transcript|49018975|49060794|-1
chr12	51281037	51324668	BIN2	CS_svgenes|ENSG00000110934|ENST00000452142|transcript|51281499|51324102|-1
chr12	53452101	53481162	PCBP2	CS_svgenes|ENSG00000197111|ENST00000359282|transcript|53452102|53481162|1
chr12	55752462	55817724	SARNP	CS_svgenes|ENSG00000205323|ENST00000336133|transcript|55757512|55817701|-1
chr12	55966780	55972789	CDK2	CS_svgenes|ENSG00000123374|ENST00000266970|transcript|55967009|55971625|1
chr12	56595595	56636816	BAZ2A	CS_svgenes|ENSG00000076108|ENST00000379441|transcript|56598618|56636185|-1
chr12	62260337	62417431	USP15	CS_svgenes|ENSG00000135655|ENST00000280377|transcript|62260415|62404375|1
chr12	65824459	65966291	HMGA2	CS_svgenes|ENSG00000149948|ENST00000354636|transcript|65825271|65915130|1
chr12	69239568	69274358	CPSF6	CS_svgenes|ENSG00000111605|ENST00000266679|transcript|69239569|69274358|1
chr12	70638072	70920738	PTPRR	CS_svgenes|ENSG00000153233|ENST00000283228|transcript|70639184|70920390|-1
chr12	71754862	71800286	RAB21	CS_svgenes|ENSG00000080371|ENST00000261263|transcript|71755130|71785673|1
chr12	71839706	71927248	TBC1D15	CS_svgenes|ENSG00000121749|ENST00000319106|transcript|71839707|71927248|1
chr12	104455294	104762014	CHST11	CS_svgenes|ENSG00000171310|ENST00000303694|transcript|104457412|104757803|1
chr12	108522213	108561400	SART3	CS_svgenes|ENSG00000075856|ENST00000228284|transcript|108523457|108561154|-1
chr12	109929803	109996389	GIT2	CS_svgenes|ENSG00000139436|ENST00000320063|transcript|109948823|109996224|-1
chr12	112013347	112023449	ERP29	CS_svgenes|ENSG00000089248|ENST00000261735|transcript|112013466|112022652|1
chr12	117453011	117968990	KSR2	CS_svgenes|ENSG00000171435|ENST00000339824|transcript|117467199|117968255|-1
chr12	121429095	121581023	KDM2B	CS_svgenes|ENSG00000089094|ENST00000377069|transcript|121430116|121580052|-1
chr12	124324414	124567589	NCOR2	CS_svgenes|ENSG00000196498|ENST00000356219|transcript|124325402|124422554|-1
chr12	132489550	132585188	FBRSL1	CS_svgenes|ENSG00000112787|ENST00000434748|transcript|132490571|132583778|1
chr13	19958676	20091829	ZMYM2	CS_svgenes|ENSG00000121741|ENST00000382871|transcript|19958677|20091829|1
chr13	28003273	28100592	FLT3	CS_svgenes|ENSG00000122025|ENST00000241453|transcript|28004052|28100510|-1
chr13	34942269	35673022	NBEA	CS_svgenes|ENSG00000172915|ENST00000379939|transcript|34942821|35670991|1
chr13	42272151	42323261	AKAP11	CS_svgenes|ENSG00000023516|ENST00000025301|transcript|42272152|42323261|1
chr13	46125919	46211871	LCP1	CS_svgenes|ENSG00000136167|ENST00000323076|transcript|46125920|46211871|-1
chr13	48303743	48599436	RB1	CS_svgenes|ENSG00000139687|ENST00000267163|transcript|48303913|48480071|1
chr14	21621903	22552132	TRA	CS_svgenes|TRA|TRA|transcript|21621903|22552132|1
chr14	22422545	22466577	TRD	CS_svgenes|TRD|TRD|transcript|22422545|22466577|1
chr14	23117305	23119255	CEBPE	CS_svgenes|ENSG00000092067|ENST00000206513|transcript|23117487|23119091|-1
chr14	30893798	31026401	STRN3	CS_svgenes|ENSG00000196792|ENST00000355683|transcript|30895411|31026185|-1
chr14	36516391	36521149	NKX2-1	CS_svgenes|ENSG00000136352|ENST00000354822|transcript|36517278|36520129|-1
chr14	50719762	50831162	NIN	CS_svgenes|ENSG00000100503|ENST00000324330|transcript|50719763|50831162|-1
chr14	52004808	52069059	NID2	CS_svgenes|ENSG00000087303|ENST00000216286|transcript|52005486|52068994|-1
chr14	61695512	61748259	HIF1A	CS_svgenes|ENSG00000100644|ENST00000323441|transcript|61695805|61746939|1
chr14	66507406	67181803	GPHN	CS_svgenes|ENSG00000171723|ENST00000315266|transcript|66508528|67180937|1
chr14	67819778	68730218	RAD51B	CS_svgenes|ENSG00000182185|ENST00000390683|transcript|67819779|68730218|1
chr14	73958009	74019399	ENTPD5	CS_svgenes|ENSG00000187097|ENST00000334696|transcript|73958010|74019399|-1
chr14	76310711	76501837	ESRRB	CS_svgenes|ENSG00000119715|ENST00000380887|transcript|76310712|76501837|1
chr14	91271322	91417844	CCDC88C	CS_svgenes|ENSG00000015133|ENST00000389856|transcript|91379865|91417196|-1
chr14	91965990	92040896	TRIP11	CS_svgenes|ENSG00000100815|ENST00000267622|transcript|91969673|92039685|-1
chr14	95709946	95714196	TCL1A	CS_svgenes|ENSG00000100721|ENST00000402399|transcript|95709947|95714196|-1
chr14	96392127	96489427	AK7	CS_svgenes|ENSG00000140057|ENST00000267584|transcript|96392155|96488343|1
chr14	96501432	96567116	PAPOLA	CS_svgenes|ENSG00000090060|ENST00000216277|transcript|96502593|96565050|1
chr14	99169286	99272197	BCL11B	CS_svgenes|ENSG00000127152|ENST00000345514|transcript|99174151|99271218|-1
chr14	104865267	104896747	CEP170B	CS_svgenes|ENSG00000099814|ENST00000414716|transcript|104865268|104896747|1
chr14	105586436	106879844	IGH	CS_svgenes|IGH|IGH|transcript|105586436|106879844|-1
chr15	34343314	34357737	NUTM1	CS_svgenes|ENSG00000184507|ENST00000333756|transcript|34346020|34357491|1
chr15	40594019	40664342	KNL1	CS_svgenes|ENSG00000137812|ENST00000346991|transcript|40594020|40664342|1
chr15	40807085	40815084	ZFYVE19	CS_svgenes|ENSG00000166140|ENST00000299173|transcript|40807590|40814226|1
chr15	43403060	43510728	TP53BP1	CS_svgenes|ENSG00000067369|ENST00000263801|transcript|43403061|43510728|-1
chr15	43510957	43531620	MAP1A	CS_svgenes|ENSG00000166963|ENST00000300231|transcript|43510958|43531620|1
chr15	52755052	52791078	ONECUT1	CS_svgenes|ENSG00000169856|ENST00000305901|transcript|52757555|52789884|-1
chr15	73994672	74047827	PML	CS_svgenes|ENSG00000140464|ENST00000268058|transcript|73994813|74045008|1
chr15	75369378	75455842	SIN3A	CS_svgenes|ENSG00000169375|ENST00000360439|transcript|75369379|75455842|-1
chr15	80946288	80989828	MESD	CS_svgenes|ENSG00000117899|ENST00000261758|transcript|80979219|80989791|-1
chr15	85380570	85749358	AKAP13	CS_svgenes|ENSG00000170776|ENST00000361243|transcript|85380571|85749358|1
chr15	87859750	88256768	NTRK3	CS_svgenes|ENSG00000140538|ENST00000317501|transcript|87979345|88256153|-1
chr15	91853707	92172435	SLCO3A1	CS_svgenes|ENSG00000176463|ENST00000318445|transcript|91853909|92163135|1
chr16	176679	177522	HBA1	CS_svgenes|ENSG00000206172|ENST00000320868|transcript|176717|177411|1
chr16	3725053	3880713	CREBBP	CS_svgenes|ENSG00000005339|ENST00000262367|transcript|3727718|3879916|-1
chr16	4314760	4339597	GLIS2	CS_svgenes|ENSG00000126603|ENST00000262366|transcript|4314761|4339597|1
chr16	10866221	10943021	CIITA	CS_svgenes|ENSG00000179583|ENST00000324288|transcript|10866222|10943021|1
chr16	11976733	12574287	SNX29	CS_svgenes|ENSG00000048471|ENST00000562510|transcript|12356253|12443039|1
chr16	15643266	15734691	NDE1	CS_svgenes|ENSG00000072864|ENST00000396354|transcript|15643267|15734691|1
chr16	15703134	15857028	MYH11	CS_svgenes|ENSG00000133392|ENST00000300036|transcript|15703135|15857028|-1
chr16	31180137	31191605	FUS	CS_svgenes|ENSG00000089280|ENST00000254108|transcript|31180215|31191438|1
chr16	58157906	58198106	CSNK2A2	CS_svgenes|ENSG00000070770|ENST00000262506|transcript|58157907|58198106|-1
chr16	67028983	67101058	CBFB	CS_svgenes|ENSG00000067955|ENST00000290858|transcript|67029408|67098732|1
chr16	88874857	88977207	CBFA2T3	CS_svgenes|ENSG00000129993|ENST00000268679|transcript|88876976|88976807|-1
chr16	89640815	89657738	CHMP1A	CS_svgenes|ENSG00000131165|ENST00000397901|transcript|89646066|89657588|-1
chr16	89720399	89740925	ZNF276	CS_svgenes|ENSG00000158805|ENST00000289816|transcript|89720400|89740925|1
chr17	5282264	5386340	RABEP1	CS_svgenes|ENSG00000029725|ENST00000341923|transcript|5282487|5383223|1
chr17	7235028	7239722	PHF23	CS_svgenes|ENSG00000040633|ENST00000320316|transcript|7235626|7239279|-1
chr17	7661778	7687538	TP53	CS_svgenes|ENSG00000141510|ENST00000269305|transcript|7661779|7687538|-1
chr17	8140471	8156506	PER1	CS_svgenes|ENSG00000179094|ENST00000317276|transcript|8140472|8156506|-1
chr17	9910605	10198606	GAS7	CS_svgenes|ENSG00000007237|ENST00000323816|transcript|9910606|10198606|-1
chr17	16029156	16218185	NCOR1	CS_svgenes|ENSG00000141027|ENST00000268712|transcript|16029157|16218185|-1
chr17	16415570	16437003	TRPV2	CS_svgenes|ENSG00000187688|ENST00000338560|transcript|16415571|16437003|1
chr17	17042456	17217679	MPRIP	CS_svgenes|ENSG00000133030|ENST00000313485|transcript|17158497|17184894|1
chr17	20008864	20319026	SPECC1	CS_svgenes|ENSG00000128487|ENST00000261503|transcript|20008865|20319026|1
chr17	27456447	27626438	KSR1	CS_svgenes|ENSG00000141068|ENST00000268763|transcript|27456448|27626438|1
chr17	29071121	29180398	MYO18A	CS_svgenes|ENSG00000196535|ENST00000527372|transcript|29071122|29180398|-1
chr17	30477361	30527592	GOSR1	CS_svgenes|ENSG00000108587|ENST00000225724|transcript|30477434|30522378|1
chr17	35809481	35864615	TAF15	CS_svgenes|ENSG00000270647|ENST00000603967|transcript|35844935|35864268|1
chr17	38705272	38729795	MLLT6	CS_svgenes|ENSG00000275023|ENST00000615858|transcript|38717424|38720855|1
chr17	38869858	38921770	LASP1	CS_svgenes|ENSG00000002834|ENST00000318008|transcript|38870190|38918778|1
chr17	40309179	40357643	RARA	CS_svgenes|ENSG00000131759|ENST00000254066|transcript|40309180|40357643|1
chr17	42199176	42276707	STAT5B	CS_svgenes|ENSG00000173757|ENST00000293328|transcript|42199177|42276707|-1
chr17	47896149	47928957	SP2	CS_svgenes|ENSG00000167182|ENST00000376741|transcript|47896287|47927824|1
chr17	47967809	47981781	CDK5RAP3	CS_svgenes|ENSG00000108465|ENST00000338399|transcript|47971147|47981502|1
chr17	48621155	48626358	HOXB9	CS_svgenes|ENSG00000170689|ENST00000311177|transcript|48622900|48626269|-1
chr17	49289205	49362473	ZNF652	CS_svgenes|ENSG00000198740|ENST00000362063|transcript|49289206|49362473|-1
chr17	50184100	50201632	COL1A1	CS_svgenes|ENSG00000108821|ENST00000225964|transcript|50185502|50201513|-1
chr17	50962173	51120868	SPAG9	CS_svgenes|ENSG00000008294|ENST00000262013|transcript|50966272|51120656|-1
chr17	51177424	51260163	MBTD1	CS_svgenes|ENSG00000011258|ENST00000376381|transcript|51177425|51260163|-1
chr17	55264959	55325187	HLF	CS_svgenes|ENSG00000108924|ENST00000226067|transcript|55265485|55320879|1
chr17	57255850	57684689	MSI2	CS_svgenes|ENSG00000153944|ENST00000284073|transcript|57255851|57684689|1
chr17	68511779	68551319	PRKAR1A	CS_svgenes|ENSG00000108946|ENST00000358598|transcript|68511780|68551319|1
chr17	74748627	74769353	SLC9A3R1	CS_svgenes|ENSG00000109062|ENST00000262613|transcript|74748847|74768656|1
chr17	80260851	80398794	RNF213	CS_svgenes|ENSG00000173821|ENST00000319921|transcript|80260852|80398794|1
chr17	82519712	82644662	FOXK2	CS_svgenes|ENSG00000141568|ENST00000335255|transcript|82519889|82601499|1
chr17	83079608	83095122	METRNL	CS_svgenes|ENSG00000176845|ENST00000320095|transcript|83079816|83094575|1
chr18	2847005	2916003	EMILIN2	CS_svgenes|ENSG00000132205|ENST00000254528|transcript|2847189|2913404|1
chr18	12785477	12929643	PTPN2	CS_svgenes|ENSG00000175354|ENST00000309660|transcript|12794278|12884141|-1
chr18	26016252	26091217	SS18	CS_svgenes|ENSG00000141380|ENST00000269137|transcript|26018354|26090569|-1
chr18	44680172	45068510	SETBP1	CS_svgenes|ENSG00000152217|ENST00000426838|transcript|44680173|45068510|1
chr18	58671464	58754477	MALT1	CS_svgenes|ENSG00000172175|ENST00000345724|transcript|58671644|58747842|1
chr18	63123345	63320128	BCL2	CS_svgenes|ENSG00000171791|ENST00000333681|transcript|63123346|63320128|-1
chr19	1086573	1095380	POLR2E	CS_svgenes|ENSG00000099817|ENST00000585838|transcript|1086574|1095380|-1
chr19	1609289	1652615	TCF3	CS_svgenes|ENSG00000071564|ENST00000262965|transcript|1609290|1652615|-1
chr19	2360237	2426239	TMPRSS9	CS_svgenes|ENSG00000178297|ENST00000648592|transcript|2389786|2426088|1
chr19	2511218	2702694	GNG7	CS_svgenes|ENSG00000176533|ENST00000382159|transcript|2511219|2702694|-1
chr19	4043302	4066899	ZBTB7A	CS_svgenes|ENSG00000178951|ENST00000322357|transcript|4043303|4066899|-1
chr19	4360369	4400547	SH3GL1	CS_svgenes|ENSG00000141985|ENST00000269886|transcript|4361600|4400368|-1
chr19	6210380	6279975	MLLT1	CS_svgenes|ENSG00000130382|ENST00000252674|transcript|6213042|6279784|-1
chr19	6677703	6730562	C3	CS_svgenes|ENSG00000125730|ENST00000245907|transcript|6677882|6720589|-1
chr19	10350528	10380572	TYK2	CS_svgenes|ENSG00000105397|ENST00000264818|transcript|10350834|10378406|-1
chr19	10718054	10833488	DNM2	CS_svgenes|ENSG00000079805|ENST00000355667|transcript|10718243|10831047|1
chr19	11377206	11384342	EPOR	CS_svgenes|ENSG00000187266|ENST00000222139|transcript|11377984|11384207|-1
chr19	13099032	13103161	LYL1	CS_svgenes|ENSG00000104903|ENST00000264824|transcript|13099033|13103161|-1
chr19	18442662	18522116	ELL	CS_svgenes|ENSG00000105656|ENST00000262809|transcript|18444752|18522055|-1
chr19	19385825	19508932	GATAD2A	CS_svgenes|ENSG00000167491|ENST00000358713|transcript|19385826|19508932|1
chr19	21020633	21060050	ZNF430	CS_svgenes|ENSG00000118620|ENST00000261560|transcript|21020801|21058021|1
chr19	34172503	34229288	LSM14A	CS_svgenes|ENSG00000257103|ENST00000433627|transcript|34172504|34229288|1
chr19	39776594	39786291	LEUTX	CS_svgenes|ENSG00000213921|ENST00000396841|transcript|39776595|39786291|1
chr19	41301586	41353922	TGFB1	CS_svgenes|ENSG00000105329|ENST00000221930|transcript|41331052|41353044|-1
chr19	44747704	44760044	BCL3	CS_svgenes|ENSG00000069399|ENST00000164227|transcript|44748791|44759615|1
chr19	58183028	58213562	ZNF274	CS_svgenes|ENSG00000171606|ENST00000326804|transcript|58183029|58213562|1
chr19	58305318	58315663	ERVK3-1	CS_svgenes|ENSG00000142396|ENST00000413518|transcript|58305319|58315663|1
chr19	58544063	58550722	TRIM28	CS_svgenes|ENSG00000130726|ENST00000253024|transcript|58544758|58550553|1
chr19	58561930	58573575	MZF1	CS_svgenes|ENSG00000099326|ENST00000215057|transcript|58561931|58573575|-1
chr2	25733752	25878487	ASXL2	CS_svgenes|ENSG00000143970|ENST00000336112|transcript|25742029|25878222|-1
chr2	29192773	29921586	ALK	CS_svgenes|ENSG00000171094|ENST00000389048|transcript|29193224|29920659|-1
chr2	32357022	32618878	BIRC6	CS_svgenes|ENSG00000115760|ENST00000421745|transcript|32357162|32617904|1
chr2	32946952	33399509	LTBP1	CS_svgenes|ENSG00000049323|ENST00000402934|transcript|33134738|33398545|1
chr2	43222401	43226606	ZFP36L2	CS_svgenes|ENSG00000152518|ENST00000282388|transcript|43224319|43226315|-1
chr2	43230850	43596038	THADA	CS_svgenes|ENSG00000115970|ENST00000402360|transcript|43552200|43592392|-1
chr2	54456316	54671446	SPTBN1	CS_svgenes|ENSG00000115306|ENST00000333896|transcript|54558779|54660086|1
chr2	60450519	60554467	BCL11A	CS_svgenes|ENSG00000119866|ENST00000335712|transcript|60460404|60553270|-1
chr2	108719481	108785809	RANBP2	CS_svgenes|ENSG00000153201|ENST00000283195|transcript|108719607|108783901|1
chr2	176092720	176095944	HOXD13	CS_svgenes|ENSG00000128714|ENST00000392539|transcript|176092891|176094730|1
chr2	176104215	176109754	HOXD11	CS_svgenes|ENSG00000128713|ENST00000249504|transcript|176107356|176109142|1
chr2	191678067	191741097	NABP1	CS_svgenes|ENSG00000173559|ENST00000409510|transcript|191678068|191741097|1
chr2	203328279	203447728	ABI2	CS_svgenes|ENSG00000138443|ENST00000261017|transcript|203328515|203427352|1
chr2	237627586	237813682	LRRFIP1	CS_svgenes|ENSG00000124831|ENST00000244815|transcript|237692456|237764140|1
chr20	3471017	3651118	ATRN	CS_svgenes|ENSG00000088812|ENST00000262919|transcript|3471108|3646847|1
chr20	18587941	18766644	DTD1	CS_svgenes|ENSG00000125821|ENST00000377452|transcript|18587942|18766644|1
chr20	32277650	32335011	KIF3B	CS_svgenes|ENSG00000101350|ENST00000375712|transcript|32277651|32335011|1
chr20	32358329	32439319	ASXL1	CS_svgenes|ENSG00000171456|ENST00000306058|transcript|32359747|32437338|1
chr20	32443058	32585333	NOL4L	CS_svgenes|ENSG00000197183|ENST00000201961|transcript|32485760|32584828|-1
chr20	34689096	34825651	NCOA6	CS_svgenes|ENSG00000198646|ENST00000359003|transcript|34689097|34825651|-1
chr20	41028821	41124487	TOP1	CS_svgenes|ENSG00000198900|ENST00000361337|transcript|41029068|41123297|1
chr20	41402082	41618384	CHD6	CS_svgenes|ENSG00000124177|ENST00000373222|transcript|41402083|41618384|-1
chr20	44496220	44522085	SERINC3	CS_svgenes|ENSG00000132824|ENST00000255175|transcript|44496221|44522085|-1
chr20	46060990	46089962	NCOA5	CS_svgenes|ENSG00000124160|ENST00000290231|transcript|46060991|46089962|-1
chr20	47209213	47356889	ZMYND8	CS_svgenes|ENSG00000101040|ENST00000262975|transcript|47209214|47356889|-1
chr20	47501886	47656877	NCOA3	CS_svgenes|ENSG00000124151|ENST00000371997|transcript|47501887|47656877|1
chr20	52051662	52204308	ZFP64	CS_svgenes|ENSG00000020256|ENST00000216923|transcript|52152146|52191636|-1
chr21	14961234	15065936	NRIP1	CS_svgenes|ENSG00000180530|ENST00000318948|transcript|14961235|15065936|-1
chr21	15729981	15880064	USP25	CS_svgenes|ENSG00000155313|ENST00000285679|transcript|15730394|15878475|1
chr21	29024628	29054488	USP16	CS_svgenes|ENSG00000156256|ENST00000334352|transcript|29024629|29054488|1
chr21	33903452	33915814	ATP5PO	CS_svgenes|ENSG00000241837|ENST00000290299|transcript|33903526|33915763|-1
chr21	34513141	34615113	RCAN1	CS_svgenes|ENSG00000159200|ENST00000313806|transcript|34518084|34615011|-1
chr21	34787800	36004667	RUNX1	CS_svgenes|ENSG00000159216|ENST00000300305|transcript|34792135|35048899|-1
chr21	38380026	38661780	ERG	CS_svgenes|ENSG00000157554|ENST00000288319|transcript|38383403|38498380|-1
chr21	42653620	42775509	PDE9A	CS_svgenes|ENSG00000160191|ENST00000291539|transcript|42653815|42775293|1
chr22	16783411	16825411	XKR3	CS_svgenes|ENSG00000172967|ENST00000331428|transcript|16783412|16825411|-1
chr22	22026075	22922913	IGL	CS_svgenes|IGL|IGL|transcript|22026075|22922913|1
chr22	23179703	23318037	BCR	CS_svgenes|ENSG00000186716|ENST00000305877|transcript|23180961|23315522|1
chr22	27748276	27801756	MN1	CS_svgenes|ENSG00000169184|ENST00000302326|transcript|27750915|27800543|-1
chr22	37125842	37175054	IL2RB	CS_svgenes|ENSG00000100385|ENST00000216223|transcript|37125843|37175054|-1
chr22	40410280	40636719	MRTFA	CS_svgenes|ENSG00000196588|ENST00000355630|transcript|40410281|40636719|-1
chr22	41092591	41180077	EP300	CS_svgenes|ENSG00000100393|ENST00000263253|transcript|41093005|41178956|1
chr3	4303331	4317265	SETMAR	CS_svgenes|ENSG00000170364|ENST00000358065|transcript|4303371|4317246|1
chr3	9397614	9479240	SETD5	CS_svgenes|ENSG00000168137|ENST00000399686|transcript|9442167|9478612|1
chr3	10115674	10127190	BRK1	CS_svgenes|ENSG00000254999|ENST00000530758|transcript|10115702|10126295|1
chr3	10141777	10153667	VHL	CS_svgenes|ENSG00000134086|ENST00000256474|transcript|10141848|10149965|1
chr3	12582100	12664201	RAF1	CS_svgenes|ENSG00000132155|ENST00000251849|transcript|12582101|12664201|-1
chr3	12733527	12769457	TMEM40	CS_svgenes|ENSG00000088726|ENST00000264728|transcript|12733528|12769457|-1
chr3	15450132	15521751	COLQ	CS_svgenes|ENSG00000206561|ENST00000383781|transcript|15451644|15498587|-1
chr3	15560698	15601852	HACL1	CS_svgenes|ENSG00000131373|ENST00000321169|transcript|15560865|15601463|-1
chr3	15667235	15859771	ANKRD28	CS_svgenes|ENSG00000206560|ENST00000399451|transcript|15670270|15859403|-1
chr3	16313573	16514026	RFTN1	CS_svgenes|ENSG00000131378|ENST00000334133|transcript|16313574|16514026|-1
chr3	18345376	18445588	SATB1	CS_svgenes|ENSG00000182568|ENST00000338745|transcript|18345377|18445588|-1
chr3	27372720	27484420	SLC4A7	CS_svgenes|ENSG00000033867|ENST00000295736|transcript|27376764|27456683|-1
chr3	28241583	28325142	CMC1	CS_svgenes|ENSG00000187118|ENST00000423894|transcript|28241794|28319629|1
chr3	30606600	30694142	TGFBR2	CS_svgenes|ENSG00000163513|ENST00000295754|transcript|30606884|30691599|1
chr3	37243190	37366879	GOLGA4	CS_svgenes|ENSG00000144674|ENST00000356847|transcript|37243551|37366103|1
chr3	37988058	38007188	VILL	CS_svgenes|ENSG00000136059|ENST00000283713|transcript|37988059|38007188|1
chr3	39052012	39096671	WDR48	CS_svgenes|ENSG00000114742|ENST00000302313|transcript|39052026|39094743|1
chr3	41194740	41260096	CTNNB1	CS_svgenes|ENSG00000168036|ENST00000349496|transcript|41194741|41260096|1
chr3	42653696	42667580	ZBTB47	CS_svgenes|ENSG00000114853|ENST00000232974|transcript|42653697|42667580|1
chr3	43354858	43691594	ANO10	CS_svgenes|ENSG00000160746|ENST00000292246|transcript|43354859|43691594|-1
chr3	46921725	46982010	CCDC12	CS_svgenes|ENSG00000160799|ENST00000292314|transcript|46921726|46982010|-1
chr3	47016427	47164113	SETD2	CS_svgenes|ENSG00000181555|ENST00000409792|transcript|47017093|47163924|-1
chr3	47585268	47782106	SMARCC1	CS_svgenes|ENSG00000173473|ENST00000254480|transcript|47588209|47781797|-1
chr3	47850689	48089272	MAP4	CS_svgenes|ENSG00000047849|ENST00000335271|transcript|47852792|47891336|-1
chr3	48599001	48610976	UQCRC1	CS_svgenes|ENSG00000010256|ENST00000203407|transcript|48599128|48609620|-1
chr3	48636462	48662886	CELSR3	CS_svgenes|ENSG00000008300|ENST00000164024|transcript|48638205|48662634|-1
chr3	48673843	48686364	NCKIPSD	CS_svgenes|ENSG00000213672|ENST00000294129|transcript|48674544|48685807|-1
chr3	49940006	50100045	RBM6	CS_svgenes|ENSG00000004534|ENST00000266022|transcript|49940007|50100045|1
chr3	87259403	87276584	POU1F1	CS_svgenes|ENSG00000064835|ENST00000344265|transcript|87259894|87276462|-1
chr3	100401531	100456319	LNP1	CS_svgenes|ENSG00000206535|ENST00000383693|transcript|100401532|100456319|1
chr3	100609600	100695479	ADGRG7	CS_svgenes|ENSG00000144820|ENST00000273352|transcript|100609857|100695001|1
chr3	100709294	100748964	TFG	CS_svgenes|ENSG00000114354|ENST00000240851|transcript|100709295|100748964|1
chr3	101324204	101513241	SENP7	CS_svgenes|ENSG00000138468|ENST00000314261|transcript|101325943|101513130|-1
chr3	108549863	108589644	CIP2A	CS_svgenes|ENSG00000163507|ENST00000295746|transcript|108551149|108589375|-1
chr3	121663198	121749755	GOLGB1	CS_svgenes|ENSG00000173230|ENST00000340645|transcript|121663199|121749755|-1
chr3	128479426	128493201	GATA2	CS_svgenes|ENSG00000179348|ENST00000341105|transcript|128479427|128493201|-1
chr3	128489211	128502970	GATA2-AS1	CS_svgenes|ENSG00000244300|ENST00000464242|transcript|128489212|128502970|1
chr3	128571999	128576086	LINC01565	CS_svgenes|ENSG00000198685|ENST00000356020|transcript|128572000|128576086|-1
chr3	128619968	128681075	RPN1	CS_svgenes|ENSG00000163902|ENST00000296255|transcript|128620411|128650800|-1
chr3	134065302	134250859	RYK	CS_svgenes|ENSG00000163785|ENST00000460933|transcript|134158153|134250468|-1
chr3	136148916	136197241	MSL2	CS_svgenes|ENSG00000174579|ENST00000309993|transcript|136151147|136195113|-1
chr3	139353945	139389736	COPB2	CS_svgenes|ENSG00000184432|ENST00000333188|transcript|139357863|139389550|-1
chr3	152243827	152465780	MBNL1	CS_svgenes|ENSG00000152601|ENST00000282486|transcript|152243828|152465780|1
chr3	155870649	155944020	GMPS	CS_svgenes|ENSG00000163655|ENST00000295920|transcript|155870871|155937692|1
chr3	158571162	158607252	MLF1	CS_svgenes|ENSG00000178053|ENST00000355893|transcript|158571301|158605202|1
chr3	160399273	160434954	SMC4	CS_svgenes|ENSG00000113810|ENST00000344722|transcript|160400827|160433809|1
chr3	169083498	169663775	MECOM	CS_svgenes|ENSG00000085276|ENST00000264674|transcript|169083499|169663775|-1
chr3	169483670	169484080	RPL22P1	CS_svgenes|ENSG00000213178|ENST00000418623|transcript|169483671|169484080|-1
chr3	172039577	172401669	FNDC3B	CS_svgenes|ENSG00000075420|ENST00000336824|transcript|172039578|172401669|1
chr3	177019339	177228000	TBL1XR1	CS_svgenes|ENSG00000177565|ENST00000352800|transcript|177019340|177228000|-1
chr3	180868140	180982753	FXR1	CS_svgenes|ENSG00000114416|ENST00000305586|transcript|180868141|180982753|1
chr3	186105667	186362234	DGKG	CS_svgenes|ENSG00000058866|ENST00000265022|transcript|186105668|186362234|-1
chr3	187721376	187745725	BCL6	CS_svgenes|ENSG00000113916|ENST00000232014|transcript|187721377|187745725|-1
chr3	188153283	188890671	LPP	CS_svgenes|ENSG00000145012|ENST00000414139|transcript|188153284|188890671|1
chr3	189631388	189897276	TP63	CS_svgenes|ENSG00000073282|ENST00000264731|transcript|189631516|189894502|1
chr4	1009935	1026898	FGFRL1	CS_svgenes|ENSG00000127418|ENST00000264748|transcript|1012486|1025347|1
chr4	1211444	1249953	CTBP1	CS_svgenes|ENSG00000159692|ENST00000290921|transcript|1212240|1248955|-1
chr4	1289886	1340147	MAEA	CS_svgenes|ENSG00000090316|ENST00000264750|transcript|1289914|1339169|1
chr4	1345690	1395989	UVSSA	CS_svgenes|ENSG00000163945|ENST00000389851|transcript|1345691|1395989|1
chr4	1793292	1808872	FGFR3	CS_svgenes|ENSG00000068078|ENST00000340107|transcript|1793293|1808872|1
chr4	15703064	15738313	BST1	CS_svgenes|ENSG00000109743|ENST00000265016|transcript|15703145|15731845|1
chr4	26857600	27025381	STIM2	CS_svgenes|ENSG00000109689|ENST00000463501|transcript|26857601|27025381|1
chr4	39822862	39977956	PDS5A	CS_svgenes|ENSG00000121892|ENST00000303538|transcript|39822863|39977956|-1
chr4	48497356	48780322	FRYL	CS_svgenes|ENSG00000075539|ENST00000358350|transcript|48497357|48780322|-1
chr4	52590959	52659301	USP46	CS_svgenes|ENSG00000109189|ENST00000441222|transcript|52597640|52659150|-1
chr4	53377640	53460862	FIP1L1	CS_svgenes|ENSG00000145216|ENST00000306932|transcript|53377839|53459449|1
chr4	54009788	54064605	CHIC2	CS_svgenes|ENSG00000109220|ENST00000263921|transcript|54010095|54064300|-1
chr4	54229279	54298245	PDGFRA	CS_svgenes|ENSG00000134853|ENST00000257290|transcript|54229280|54298245|1
chr4	54657266	54740783	KIT	CS_svgenes|ENSG00000157404|ENST00000288135|transcript|54658015|54738557|1
chr4	67468761	67545503	CENPC	CS_svgenes|ENSG00000145241|ENST00000273853|transcript|67472605|67545355|-1
chr4	73431137	73456174	AFP	CS_svgenes|ENSG00000081051|ENST00000226359|transcript|73436263|73455714|1
chr4	76949750	77040384	SEPTIN11	CS_svgenes|ENSG00000138758|ENST00000264893|transcript|76949904|77034512|1
chr4	77157206	77433388	CCNG2	CS_svgenes|ENSG00000138764|ENST00000316355|transcript|77157207|77433388|1
chr4	78776341	78916365	BMP2K	CS_svgenes|ENSG00000138756|ENST00000502613|transcript|78776544|78912033|1
chr4	81087369	81215222	PRKG2	CS_svgenes|ENSG00000138669|ENST00000264399|transcript|81087370|81215222|-1
chr4	82818508	82901166	SEC31A	CS_svgenes|ENSG00000138674|ENST00000264405|transcript|82819074|82871465|-1
chr4	86935001	87141039	AFF1	CS_svgenes|ENSG00000172493|ENST00000307808|transcript|87007408|87135701|1
chr4	88592433	88708541	HERC3	CS_svgenes|ENSG00000138641|ENST00000264345|transcript|88605824|88706960|1
chr4	88709297	88730103	FAM13A-AS1	CS_svgenes|ENSG00000248019|ENST00000500765|transcript|88709298|88730103|1
chr4	108047544	108168956	LEF1	CS_svgenes|ENSG00000138795|ENST00000265165|transcript|108047545|108168956|-1
chr4	118467589	118554100	CEP170P1	CS_svgenes|ENSG00000154608|ENST00000502249|transcript|118467590|118554100|1
chr4	123396794	123403760	SPRY1	CS_svgenes|ENSG00000164056|ENST00000339241|transcript|123396795|123403760|1
chr4	139716752	140154184	MAML3	CS_svgenes|ENSG00000196782|ENST00000502696|transcript|139720212|140152969|-1
chr4	150264434	151015727	LRBA	CS_svgenes|ENSG00000198589|ENST00000357115|transcript|150264435|151015727|-1
chr4	151102750	151325605	SH3D19	CS_svgenes|ENSG00000109686|ENST00000304527|transcript|151102751|151325605|-1
chr4	185585443	185956652	SORBS2	CS_svgenes|ENSG00000154556|ENST00000284776|transcript|185585444|185956652|-1
chr4	190022337	190185942	DUX4	CS_svgenes|ENSG00000260596|ENST00000565211|transcript|190173774|190185942|1
chr5	850290	892801	BRD9	CS_svgenes|ENSG00000028310|ENST00000467963|transcript|864468|892657|-1
chr5	1253146	1295068	TERT	CS_svgenes|ENSG00000164362|ENST00000310581|transcript|1253728|1294989|-1
chr5	35852694	35879603	IL7R	CS_svgenes|ENSG00000168685|ENST00000303115|transcript|35856978|35876486|1
chr5	36876768	37066413	NIPBL	CS_svgenes|ENSG00000164190|ENST00000282516|transcript|36876769|37066413|1
chr5	40512332	40755963	TTC33	CS_svgenes|ENSG00000113638|ENST00000337702|transcript|40512333|40755963|-1
chr5	40759388	40798374	PRKAA1	CS_svgenes|ENSG00000132356|ENST00000296800|transcript|40768883|40798162|-1
chr5	55307988	55425579	MTREX	CS_svgenes|ENSG00000039123|ENST00000230640|transcript|55308014|55424772|1
chr5	56815548	56896152	MAP3K1	CS_svgenes|ENSG00000095015|ENST00000399503|transcript|56815574|56893680|1
chr5	64165842	64372869	RNF180	CS_svgenes|ENSG00000164197|ENST00000296615|transcript|64165843|64372869|1
chr5	65517765	65563168	CENPK	CS_svgenes|ENSG00000123219|ENST00000242872|transcript|65518475|65554907|-1
chr5	71455650	71567820	BDP1	CS_svgenes|ENSG00000145734|ENST00000358731|transcript|71455878|71564885|1
chr5	81412803	81751797	SSBP2	CS_svgenes|ENSG00000145687|ENST00000320672|transcript|81420504|81751042|-1
chr5	83940553	84384880	EDIL3	CS_svgenes|ENSG00000164176|ENST00000296591|transcript|83943419|84384374|-1
chr5	88717116	88904257	MEF2C	CS_svgenes|ENSG00000081189|ENST00000340208|transcript|88717117|88904257|-1
chr5	98853984	98929007	CHD1	CS_svgenes|ENSG00000153922|ENST00000284049|transcript|98856380|98926386|-1
chr5	108747840	109196841	FER	CS_svgenes|ENSG00000151422|ENST00000281092|transcript|108747841|109196841|1
chr5	112976701	113022195	DCP2	CS_svgenes|ENSG00000172795|ENST00000389063|transcript|112976934|113013484|1
chr5	122775078	122834543	SNX2	CS_svgenes|ENSG00000205302|ENST00000379516|transcript|122775104|122829648|1
chr5	127517639	127555085	PRRC1	CS_svgenes|ENSG00000164244|ENST00000296666|transcript|127517640|127555085|1
chr5	129460280	129738683	ADAMTS19	CS_svgenes|ENSG00000145808|ENST00000274487|transcript|129460392|129737218|1
chr5	131949972	132012243	ACSL6	CS_svgenes|ENSG00000164398|ENST00000296869|transcript|131954234|132011553|-1
chr5	132060654	132063204	IL3	CS_svgenes|ENSG00000164399|ENST00000296870|transcript|132060707|132062791|1
chr5	132875394	132963634	AFF4	CS_svgenes|ENSG00000072364|ENST00000265343|transcript|132875395|132963634|-1
chr5	134148934	134176964	SKP1	CS_svgenes|ENSG00000113558|ENST00000328392|transcript|134148935|134176964|-1
chr5	139273751	139331671	MATR3	CS_svgenes|ENSG00000280987|ENST00000361059|transcript|139273752|139331671|1
chr5	139293673	139331677	MATR3	CS_svgenes|ENSG00000015479|ENST00000394805|transcript|139293674|139331677|1
chr5	140691429	140699305	HARS2	CS_svgenes|ENSG00000112855|ENST00000230771|transcript|140691649|140698552|1
chr5	140698679	140706686	ZMAT2	CS_svgenes|ENSG00000146007|ENST00000274712|transcript|140700461|140705756|1
chr5	141639301	141651418	FCHSD1	CS_svgenes|ENSG00000197948|ENST00000435817|transcript|141641498|141651368|-1
chr5	142770376	143229011	ARHGAP26	CS_svgenes|ENSG00000145819|ENST00000274498|transcript|142770762|143222446|1
chr5	143277930	143435512	NR3C1	CS_svgenes|ENSG00000113580|ENST00000231509|transcript|143277931|143435512|-1
chr5	144158161	144170714	YIPF5	CS_svgenes|ENSG00000145817|ENST00000274496|transcript|144158162|144170714|-1
chr5	150053290	150113372	CSF1R	CS_svgenes|ENSG00000182578|ENST00000286301|transcript|150053291|150113372|-1
chr5	150113838	150155872	PDGFRB	CS_svgenes|ENSG00000113721|ENST00000261799|transcript|150113839|150155872|-1
chr5	150401636	150412969	CD74	CS_svgenes|ENSG00000019582|ENST00000009530|transcript|150402240|150412749|-1
chr5	151029944	151093577	TNIP1	CS_svgenes|ENSG00000145901|ENST00000315050|transcript|151029945|151093577|-1
chr5	157785742	157859145	CLINT1	CS_svgenes|ENSG00000113282|ENST00000411809|transcript|157787646|157858970|-1
chr5	158695915	159099916	EBF1	CS_svgenes|ENSG00000164330|ENST00000313708|transcript|158699111|159099478|-1
chr5	159263289	159286036	UBLCP1	CS_svgenes|ENSG00000164332|ENST00000296786|transcript|159263290|159286036|1
chr5	160249082	160345396	CCNJL	CS_svgenes|ENSG00000135083|ENST00000257536|transcript|160249083|160345396|-1
chr5	170861869	171300015	RANBP17	CS_svgenes|ENSG00000204764|ENST00000519944|transcript|170861870|171300015|1
chr5	171309247	171312139	TLX3	CS_svgenes|ENSG00000164438|ENST00000296921|transcript|171309366|171311599|1
chr5	171387115	171411810	NPM1	CS_svgenes|ENSG00000181163|ENST00000296930|transcript|171387949|171410565|1
chr5	172983770	173035445	ATP6V0E1	CS_svgenes|ENSG00000113732|ENST00000265093|transcript|172983771|173035445|1
chr5	173056351	173139284	CREBRF	CS_svgenes|ENSG00000164463|ENST00000296953|transcript|173056352|173139284|1
chr5	173232108	173235311	NKX2-5	CS_svgenes|ENSG00000183072|ENST00000329198|transcript|173232569|173235083|-1
chr5	177131829	177300213	NSD1	CS_svgenes|ENSG00000165671|ENST00000347982|transcript|177131830|177300213|1
chr5	177331566	177351668	LMAN2	CS_svgenes|ENSG00000169223|ENST00000303127|transcript|177332086|177351647|-1
chr5	179614177	179634784	HNRNPH1	CS_svgenes|ENSG00000169045|ENST00000329433|transcript|179614841|179623133|-1
chr5	179806397	179838078	SQSTM1	CS_svgenes|ENSG00000161011|ENST00000360718|transcript|179823005|179836593|1
chr6	391751	411443	IRF4	CS_svgenes|ENSG00000137265|ENST00000380956|transcript|391752|411443|1
chr6	5997998	6007605	NRN1	CS_svgenes|ENSG00000124785|ENST00000244766|transcript|5998976|6006749|-1
chr6	10747758	10852753	TMEM14B	CS_svgenes|ENSG00000137210|ENST00000379530|transcript|10747759|10852753|1
chr6	17582033	17582305	SUMO2P13	CS_svgenes|ENSG00000218359|ENST00000403109|transcript|17582034|17582305|1
chr6	17615034	17706925	NUP153	CS_svgenes|ENSG00000124789|ENST00000262077|transcript|17616097|17706387|-1
chr6	18223859	18264548	DEK	CS_svgenes|ENSG00000124795|ENST00000244776|transcript|18223860|18264548|-1
chr6	31676683	31684040	LY6G5C	CS_svgenes|ENSG00000204428|ENST00000375863|transcript|31676957|31684040|-1
chr6	31686954	31703356	ABHD16A	CS_svgenes|ENSG00000204427|ENST00000395952|transcript|31687212|31703281|-1
chr6	33620364	33696574	ITPR3	CS_svgenes|ENSG00000096433|ENST00000374316|transcript|33620365|33696574|1
chr6	36243202	36313955	PNPLA1	CS_svgenes|ENSG00000180316|ENST00000312917|transcript|36243203|36313955|1
chr6	37170151	37175428	PIM1	CS_svgenes|ENSG00000137193|ENST00000373509|transcript|37170576|37174091|1
chr6	39299000	39314461	KCNK17	CS_svgenes|ENSG00000124780|ENST00000373231|transcript|39299427|39314320|-1
chr6	39329989	39725408	KIF6	CS_svgenes|ENSG00000164627|ENST00000229913|transcript|39336532|39431159|-1
chr6	41934933	42050357	CCND3	CS_svgenes|ENSG00000112576|ENST00000372987|transcript|41935940|41940999|-1
chr6	42050512	42087461	TAF8	CS_svgenes|ENSG00000137413|ENST00000372977|transcript|42050542|42077545|1
chr6	44219552	44234142	SLC29A1	CS_svgenes|ENSG00000112759|ENST00000371708|transcript|44227314|44233528|1
chr6	44246165	44253888	HSP90AB1	CS_svgenes|ENSG00000096384|ENST00000353801|transcript|44246166|44253888|1
chr6	44809316	45377953	SUPT3H	CS_svgenes|ENSG00000196284|ENST00000371458|transcript|44809317|45377953|-1
chr6	45880826	46080348	CLIC5	CS_svgenes|ENSG00000112782|ENST00000185206|transcript|45903088|46080242|-1
chr6	69672756	69867236	LMBRD1	CS_svgenes|ENSG00000168216|ENST00000370570|transcript|69672757|69867236|-1
chr6	70667775	70862011	SMAP1	CS_svgenes|ENSG00000112305|ENST00000316999|transcript|70668024|70860334|1
chr6	73368554	73395133	OOEP	CS_svgenes|ENSG00000203907|ENST00000370359|transcript|73368784|73369792|-1
chr6	75084325	75206267	COL12A1	CS_svgenes|ENSG00000111799|ENST00000322507|transcript|75084326|75206267|-1
chr6	75601508	75718281	SENP6	CS_svgenes|ENSG00000112701|ENST00000327284|transcript|75602525|75678931|1
chr6	85504775	85594156	SNX14	CS_svgenes|ENSG00000135317|ENST00000314673|transcript|85505967|85593718|-1
chr6	85650490	85678932	SNHG5	CS_svgenes|ENSG00000203875|ENST00000369605|transcript|85650491|85678932|-1
chr6	89829893	89874436	CASP8AP2	CS_svgenes|ENSG00000118412|ENST00000419040|transcript|89829894|89874436|1
chr6	89926527	90296908	BACH2	CS_svgenes|ENSG00000112182|ENST00000257749|transcript|89926528|90296908|-1
chr6	106969830	106975627	CD24	CS_svgenes|ENSG00000272398|ENST00000606017|transcript|106971661|106974646|-1
chr6	108559834	108684774	FOXO3	CS_svgenes|ENSG00000118689|ENST00000343882|transcript|108559835|108684774|1
chr6	109366513	109382467	CD164	CS_svgenes|ENSG00000135535|ENST00000275080|transcript|109368851|109382378|-1
chr6	115931148	116060891	FRK	CS_svgenes|ENSG00000111816|ENST00000606080|transcript|115942414|116060311|-1
chr6	117287352	117425942	ROS1	CS_svgenes|ENSG00000047936|ENST00000368507|transcript|117288492|117425656|-1
chr6	118460771	118710075	CEP85L	CS_svgenes|ENSG00000111860|ENST00000360290|transcript|118460772|118710075|-1
chr6	123803864	124825640	NKAIN2	CS_svgenes|ENSG00000188580|ENST00000368416|transcript|123804201|124658479|1
chr6	124962436	125092633	RNF217	CS_svgenes|ENSG00000146373|ENST00000359704|transcript|124962437|125092633|1
chr6	127968784	128520616	PTPRK	CS_svgenes|ENSG00000152894|ENST00000368207|transcript|127970227|128520358|-1
chr6	130013698	130141449	L3MBTL3	CS_svgenes|ENSG00000198945|ENST00000361794|transcript|130013699|130141449|1
chr6	134169247	134318112	SGK1	CS_svgenes|ENSG00000118515|ENST00000237305|transcript|134170268|134174807|-1
chr6	135181307	135219173	MYB	CS_svgenes|ENSG00000118513|ENST00000316528|transcript|135181514|135217980|1
chr6	135283406	135498434	AHI1	CS_svgenes|ENSG00000135541|ENST00000265602|transcript|135283407|135498434|-1
chr6	136557045	136792477	MAP3K5	CS_svgenes|ENSG00000197442|ENST00000359015|transcript|136557758|136792157|-1
chr6	138773768	138793319	CCDC28A	CS_svgenes|ENSG00000024862|ENST00000617445|transcript|138773769|138793319|1
chr6	143060495	143341058	AIG1	CS_svgenes|ENSG00000146416|ENST00000275235|transcript|143060926|143335091|1
chr6	143940299	144064599	PLAGL1	CS_svgenes|ENSG00000118495|ENST00000354765|transcript|143940300|144064599|-1
chr6	144285334	144853034	UTRN	CS_svgenes|ENSG00000152818|ENST00000367524|transcript|144789229|144828851|1
chr6	149218640	149411613	TAB2	CS_svgenes|ENSG00000055208|ENST00000367456|transcript|149218641|149411613|1
chr6	156776019	157210779	ARID1B	CS_svgenes|ENSG00000049618|ENST00000319584|transcript|156901376|157186605|1
chr6	166999316	167094789	CEP43	CS_svgenes|ENSG00000213066|ENST00000349556|transcript|166999413|167039978|1
chr6	167826910	167972023	AFDN	CS_svgenes|ENSG00000130396|ENST00000344191|transcript|167827133|167962582|1
chr7	549196	727650	PRKAR1B	CS_svgenes|ENSG00000188191|ENST00000360274|transcript|549197|727650|-1
chr7	876553	896436	GET4	CS_svgenes|ENSG00000239857|ENST00000265857|transcript|876646|895422|1
chr7	1815792	2233243	MAD1L1	CS_svgenes|ENSG00000002822|ENST00000265854|transcript|1815793|2233243|-1
chr7	2631985	2664802	TTYH3	CS_svgenes|ENSG00000136295|ENST00000258796|transcript|2632156|2661739|1
chr7	3301251	4269000	SDK1	CS_svgenes|ENSG00000146555|ENST00000389531|transcript|3301587|4265384|1
chr7	5190195	5233840	WIPI2	CS_svgenes|ENSG00000157954|ENST00000288828|transcript|5190420|5230947|1
chr7	5306789	5425414	TNRC18	CS_svgenes|ENSG00000182095|ENST00000328270|transcript|5313111|5320607|-1
chr7	6104948	6161564	USP42	CS_svgenes|ENSG00000106346|ENST00000306177|transcript|6104949|6161564|1
chr7	6374526	6403967	RAC1	CS_svgenes|ENSG00000136238|ENST00000348035|transcript|6374736|6402446|1
chr7	10931942	10940153	NDUFA4	CS_svgenes|ENSG00000189043|ENST00000339600|transcript|10933636|10940057|-1
chr7	12570576	12660182	SCIN	CS_svgenes|ENSG00000006747|ENST00000297029|transcript|12570787|12652715|1
chr7	15200316	15562015	AGMO	CS_svgenes|ENSG00000187546|ENST00000342526|transcript|15201285|15561845|-1
chr7	16646130	16706523	BZW2	CS_svgenes|ENSG00000136261|ENST00000258761|transcript|16646131|16706523|1
chr7	23504779	23532041	TRA2A	CS_svgenes|ENSG00000164548|ENST00000297071|transcript|23505559|23531824|-1
chr7	27153715	27157936	HOXA7	CS_svgenes|ENSG00000122592|ENST00000242159|transcript|27154909|27156545|-1
chr7	27162437	27175180	HOXA9	CS_svgenes|ENSG00000078399|ENST00000343483|transcript|27163603|27165457|-1
chr7	27168618	27171915	HOXA10-AS	CS_svgenes|ENSG00000253187|ENST00000519694|transcript|27168619|27171915|1
chr7	27170604	27180261	HOXA10	CS_svgenes|ENSG00000253293|ENST00000283921|transcript|27171899|27174306|-1
chr7	27181156	27185232	HOXA11	CS_svgenes|ENSG00000005073|ENST00000006015|transcript|27182796|27185144|-1
chr7	27184506	27189298	HOXA11-AS	CS_svgenes|ENSG00000240990|ENST00000479766|transcript|27184507|27189298|1
chr7	27193502	27200091	HOXA13	CS_svgenes|ENSG00000106031|ENST00000649031|transcript|27198198|27200077|-1
chr7	27198574	27207259	HOTTIP	CS_svgenes|ENSG00000243766|ENST00000421733|transcript|27198575|27207259|1
chr7	27242699	27250493	EVX1	CS_svgenes|ENSG00000106038|ENST00000222761|transcript|27242700|27250493|1
chr7	27269356	27269678	RPL35P4	CS_svgenes|ENSG00000213783|ENST00000446039|transcript|27269357|27269678|-1
chr7	30284596	30367689	ZNRF2	CS_svgenes|ENSG00000180233|ENST00000323037|transcript|30284597|30367689|1
chr7	30289793	30289890	MIR550A1	CS_svgenes|ENSG00000207771|ENST00000385037|transcript|30289794|30289890|1
chr7	34927291	35038271	DPY19L1	CS_svgenes|ENSG00000173852|ENST00000310974|transcript|34931573|35037896|-1
chr7	36389820	36453791	ANLN	CS_svgenes|ENSG00000011426|ENST00000265748|transcript|36390027|36452600|1
chr7	36852905	37449223	ELMO1	CS_svgenes|ENSG00000155849|ENST00000310758|transcript|36852906|37449223|-1
chr7	37683765	37833788	GPR141	CS_svgenes|ENSG00000187037|ENST00000334425|transcript|37683766|37833788|1
chr7	38240023	38368055	TRG	CS_svgenes|TRG|TRG|transcript|38240023|38368055|-1
chr7	43112628	43566001	HECW1	CS_svgenes|ENSG00000002746|ENST00000395891|transcript|43112629|43566001|1
chr7	45723779	45769042	SEPTIN7P2	CS_svgenes|ENSG00000214765|ENST00000338231|transcript|45723780|45769042|-1
chr7	48171457	48647497	ABCA13	CS_svgenes|ENSG00000179869|ENST00000411975|transcript|48455063|48645512|1
chr7	50304067	50405101	IKZF1	CS_svgenes|ENSG00000185811|ENST00000331340|transcript|50304068|50405101|1
chr7	50444127	50542535	FIGNL1	CS_svgenes|ENSG00000132436|ENST00000356889|transcript|50444128|50542535|-1
chr7	50458435	50565405	DDC	CS_svgenes|ENSG00000132437|ENST00000357936|transcript|50458436|50565405|-1
chr7	50590062	50793462	GRB10	CS_svgenes|ENSG00000106070|ENST00000335866|transcript|50590063|50793462|-1
chr7	55019016	55211628	EGFR	CS_svgenes|ENSG00000146648|ENST00000275493|transcript|55019278|55205617|1
chr7	56011050	56051604	PSPH	CS_svgenes|ENSG00000146733|ENST00000275605|transcript|56011051|56051604|-1
chr7	65960683	65982215	GUSB	CS_svgenes|ENSG00000169919|ENST00000304895|transcript|65960897|65982183|-1
chr7	66114603	66154568	CRCP	CS_svgenes|ENSG00000241258|ENST00000338592|transcript|66114963|66152357|1
chr7	74289406	74405935	CLIP2	CS_svgenes|ENSG00000106665|ENST00000223398|transcript|74289407|74405935|1
chr7	74650230	74760692	GTF2I	CS_svgenes|ENSG00000263001|ENST00000432143|transcript|74650231|74760692|1
chr7	75533297	75738962	HIP1	CS_svgenes|ENSG00000127946|ENST00000336926|transcript|75538172|75738920|-1
chr7	86643908	86864879	GRM3	CS_svgenes|ENSG00000198822|ENST00000361669|transcript|86643909|86864879|1
chr7	87627547	87832296	RUNDC3B	CS_svgenes|ENSG00000105784|ENST00000338056|transcript|87628824|87830030|1
chr7	92468379	92477986	ERVW-1	CS_svgenes|ENSG00000242950|ENST00000493463|transcript|92468765|92470381|-1
chr7	92560757	92590393	FAM133B	CS_svgenes|ENSG00000234545|ENST00000427372|transcript|92560758|92590393|-1
chr7	92604920	92836573	CDK6	CS_svgenes|ENSG00000105810|ENST00000265734|transcript|92604921|92836573|-1
chr7	93188533	93226469	HEPACAM2	CS_svgenes|ENSG00000188175|ENST00000341723|transcript|93189267|93219494|-1
chr7	99472889	99503650	ZNF789	CS_svgenes|ENSG00000198556|ENST00000331410|transcript|99472890|99503650|1
chr7	99473876	99504857	ZNF394	CS_svgenes|ENSG00000160908|ENST00000337673|transcript|99493529|99500093|-1
chr7	100826819	100867010	SLC12A9	CS_svgenes|ENSG00000146828|ENST00000354161|transcript|100826820|100867010|1
chr7	101815903	102283958	CUX1	CS_svgenes|ENSG00000257923|ENST00000292535|transcript|101817640|102249042|1
chr7	107923798	108003213	LAMB1	CS_svgenes|ENSG00000091136|ENST00000222399|transcript|107923799|108003213|-1
chr7	110662643	111562517	IMMP2L	CS_svgenes|ENSG00000184903|ENST00000331762|transcript|110662644|111562517|-1
chr7	116811069	116922049	CAPZA2	CS_svgenes|ENSG00000198898|ENST00000361183|transcript|116862612|116917867|1
chr7	131110095	131496632	MKLN1	CS_svgenes|ENSG00000128585|ENST00000352689|transcript|131327900|131487728|1
chr7	138460258	138589996	TRIM24	CS_svgenes|ENSG00000122779|ENST00000343526|transcript|138460549|138584951|1
chr7	139043514	139132122	ZC3HAV1	CS_svgenes|ENSG00000105939|ENST00000242351|transcript|139047594|139109331|-1
chr7	140719326	140924929	BRAF	CS_svgenes|ENSG00000157764|ENST00000288602|transcript|140734597|140924703|-1
chr7	142299010	142813287	TRB	CS_svgenes|TRB|TRB|transcript|142299010|142813287|1
chr7	142645960	142646467	TRBV23-1	CS_svgenes|ENSG00000211749|ENST00000390396|transcript|142645961|142646467|1
chr7	142797455	142797502	TRBJ2-7	CS_svgenes|ENSG00000211771|ENST00000390419|transcript|142797456|142797502|1
chr7	142801040	142802748	TRBC2	CS_svgenes|ENSG00000211772|ENST00000466254|transcript|142801041|142802529|1
chr7	148697913	148801110	CUL1	CS_svgenes|ENSG00000055130|ENST00000325222|transcript|148697914|148801110|1
chr7	149126415	149183042	ZNF398	CS_svgenes|ENSG00000197024|ENST00000426851|transcript|149126416|149183042|1
chr7	152134921	152436644	KMT2C	CS_svgenes|ENSG00000055609|ENST00000262189|transcript|152136832|152435786|-1
chr7	152759748	152855378	ACTR3B	CS_svgenes|ENSG00000133627|ENST00000256001|transcript|152759883|152854553|1
chr7	153887096	154894285	DPP6	CS_svgenes|ENSG00000130226|ENST00000332007|transcript|154305495|154892480|1
chr7	156994050	157010663	MNX1	CS_svgenes|ENSG00000130675|ENST00000252971|transcript|157005520|157010350|-1
chr7	158730994	158830253	ESYT2	CS_svgenes|ENSG00000117868|ENST00000251527|transcript|158734207|158829418|-1
chr8	2935352	4994972	CSMD1	CS_svgenes|ENSG00000183117|ENST00000335551|transcript|2938585|3409607|-1
chr8	17922967	18029948	PCM1	CS_svgenes|ENSG00000078674|ENST00000325083|transcript|17922968|18029948|1
chr8	18527302	19084730	PSD3	CS_svgenes|ENSG00000156011|ENST00000286485|transcript|18535743|18808786|-1
chr8	23385782	23457695	ENTPD4	CS_svgenes|ENSG00000197217|ENST00000356206|transcript|23385783|23457695|-1
chr8	27311481	27459391	PTK2B	CS_svgenes|ENSG00000120899|ENST00000346049|transcript|27311482|27459391|1
chr8	28890394	29064764	HMBOX1	CS_svgenes|ENSG00000147421|ENST00000287701|transcript|28890395|29064764|1
chr8	38269703	38382272	NSD3	CS_svgenes|ENSG00000147548|ENST00000316985|transcript|38269704|38382272|-1
chr8	38400214	38468834	FGFR1	CS_svgenes|ENSG00000077782|ENST00000326324|transcript|38400215|38468834|-1
chr8	41929478	42051994	KAT6A	CS_svgenes|ENSG00000083168|ENST00000265713|transcript|41929479|42051994|-1
chr8	42338453	42371808	POLB	CS_svgenes|ENSG00000070501|ENST00000265421|transcript|42338625|42371657|1
chr8	42896945	43030535	HOOK3	CS_svgenes|ENSG00000168172|ENST00000307602|transcript|42897132|43018498|1
chr8	47736912	47738164	CEBPD	CS_svgenes|ENSG00000221869|ENST00000408965|transcript|47737311|47738120|-1
chr8	51817574	51899186	PCMTD1	CS_svgenes|ENSG00000168300|ENST00000360540|transcript|51817575|51899186|-1
chr8	55879834	56014169	LYN	CS_svgenes|ENSG00000254087|ENST00000519728|transcript|55879835|56014169|1
chr8	56160908	56211324	PLAG1	CS_svgenes|ENSG00000181690|ENST00000316981|transcript|56160909|56211324|-1
chr8	66562174	66614247	MYBL1	CS_svgenes|ENSG00000185697|ENST00000517885|transcript|66564697|66612838|-1
chr8	70051650	70071693	PRDM14	CS_svgenes|ENSG00000147596|ENST00000276594|transcript|70051651|70071693|-1
chr8	70109781	70403808	NCOA2	CS_svgenes|ENSG00000140396|ENST00000452400|transcript|70109782|70403808|-1
chr8	85656441	85663497	REXO1L1P	CS_svgenes|ENSG00000205176|ENST00000379010|transcript|85656442|85663497|-1
chr8	91954966	92103286	RUNX1T1	CS_svgenes|ENSG00000079102|ENST00000265814|transcript|91954967|92103286|-1
chr8	98371227	98942827	STK3	CS_svgenes|ENSG00000104375|ENST00000419617|transcript|98455842|98825540|-1
chr8	99013265	99877580	VPS13B	CS_svgenes|ENSG00000132549|ENST00000357162|transcript|99013266|99877580|1
chr8	104590732	105804539	ZFPM2	CS_svgenes|ENSG00000169946|ENST00000407775|transcript|105318942|105803538|1
chr8	107249481	107498055	ANGPT1	CS_svgenes|ENSG00000154188|ENST00000297450|transcript|107251855|107497558|-1
chr8	109240918	109334121	NUDCD1	CS_svgenes|ENSG00000120526|ENST00000239690|transcript|109243009|109334010|-1
chr8	115408495	115809673	TRPS1	CS_svgenes|ENSG00000104447|ENST00000220888|transcript|115408496|115809673|-1
chr8	123219966	123241377	C8orf76	CS_svgenes|ENSG00000189376|ENST00000276704|transcript|123220103|123241346|-1
chr8	125091678	125367120	NSMCE2	CS_svgenes|ENSG00000156831|ENST00000287437|transcript|125091679|125367120|1
chr8	127230600	129353400	MYC	CS_svgenes|ENSG00000136997|ENST00000259523|transcript|127735434|127742951|1
chr8	127794525	128187101	PVT1	CS_svgenes|ENSG00000249859|ENST00000504719|transcript|127794526|128187101|1
chr8	130052103	130443674	ASAP1	CS_svgenes|ENSG00000153317|ENST00000357668|transcript|130052104|130443674|-1
chr8	132570415	132675592	DNAAF11	CS_svgenes|ENSG00000129295|ENST00000250173|transcript|132570416|132675592|-1
chr8	143833582	143840973	NRBP2	CS_svgenes|ENSG00000185189|ENST00000442628|transcript|143835662|143840834|-1
chr9	470290	746105	KANK1	CS_svgenes|ENSG00000107104|ENST00000382286|transcript|470291|746105|1
chr9	1980289	2193624	SMARCA2	CS_svgenes|ENSG00000080503|ENST00000302401|transcript|2158976|2192739|1
chr9	2621181	2660056	VLDLR	CS_svgenes|ENSG00000147852|ENST00000382096|transcript|2621182|2660056|1
chr9	3218296	3526004	RFX3	CS_svgenes|ENSG00000080298|ENST00000302303|transcript|3218297|3526004|-1
chr9	4984389	5129948	JAK2	CS_svgenes|ENSG00000096968|ENST00000381652|transcript|4984390|5129948|1
chr9	5450502	5470566	CD274	CS_svgenes|ENSG00000120217|ENST00000381573|transcript|5450503|5470566|1
chr9	5510530	5571282	PDCD1LG2	CS_svgenes|ENSG00000197646|ENST00000397747|transcript|5510531|5571282|1
chr9	15464065	15510995	PSIP1	CS_svgenes|ENSG00000164985|ENST00000380715|transcript|15464066|15510995|-1
chr9	20341668	20622499	MLLT3	CS_svgenes|ENSG00000171843|ENST00000380321|transcript|20341669|20622499|-1
chr9	21455483	21456049	IFNWP19	CS_svgenes|ENSG00000238271|ENST00000438727|transcript|21455484|21456049|1
chr9	21802635	21937651	MTAP	CS_svgenes|ENSG00000099810|ENST00000427788|transcript|21802636|21937651|1
chr9	21967751	21995301	CDKN2A	CS_svgenes|ENSG00000147889|ENST00000304494|transcript|21968229|21974827|-1
chr9	33041764	33076674	SMU1	CS_svgenes|ENSG00000122692|ENST00000397149|transcript|33047293|33076608|-1
chr9	33524250	33573013	ANKRD18B	CS_svgenes|ENSG00000230453|ENST00000290943|transcript|33524490|33572360|1
chr9	34086386	34127399	DCAF12	CS_svgenes|ENSG00000198876|ENST00000361264|transcript|34088350|34126431|-1
chr9	34179004	34252523	UBAP1	CS_svgenes|ENSG00000165006|ENST00000297661|transcript|34179005|34252523|1
chr9	35791002	35809732	NPR2	CS_svgenes|ENSG00000159899|ENST00000342694|transcript|35792409|35809445|1
chr9	35812959	35815354	HINT2	CS_svgenes|ENSG00000137133|ENST00000259667|transcript|35813054|35814979|-1
chr9	36336395	36487548	RNF38	CS_svgenes|ENSG00000137075|ENST00000259605|transcript|36339752|36400108|-1
chr9	36833268	37034268	PAX5	CS_svgenes|ENSG00000196092|ENST00000358127|transcript|36840560|37034031|-1
chr9	37120573	37358149	ZCCHC7	CS_svgenes|ENSG00000147905|ENST00000322831|transcript|37120574|37358149|1
chr9	37422665	37436990	GRHPR	CS_svgenes|ENSG00000137106|ENST00000318158|transcript|37422751|37436782|1
chr9	37438101	37465450	ZBTB5	CS_svgenes|ENSG00000168795|ENST00000307750|transcript|37438102|37465450|-1
chr9	37915897	38069227	SHB	CS_svgenes|ENSG00000107338|ENST00000377707|transcript|37919821|38068645|-1
chr9	41890313	42129510	CNTNAP3B	CS_svgenes|ENSG00000154529|ENST00000276974|transcript|41994708|42129094|-1
chr9	71683365	71816690	CEMIP2	CS_svgenes|ENSG00000135048|ENST00000377043|transcript|71704561|71712154|-1
chr9	77716096	78031811	GNAQ	CS_svgenes|ENSG00000156052|ENST00000286548|transcript|77721323|78031235|-1
chr9	90801786	90898549	SYK	CS_svgenes|ENSG00000165025|ENST00000375746|transcript|90801787|90898549|1
chr9	92711362	92764833	BICD2	CS_svgenes|ENSG00000185963|ENST00000356884|transcript|92715154|92764744|-1
chr9	95871263	96121154	ERCC6L2	CS_svgenes|ENSG00000182150|ENST00000288985|transcript|95876039|95966720|1
chr9	96450168	96491336	HABP4	CS_svgenes|ENSG00000130956|ENST00000375249|transcript|96450280|96490038|1
chr9	97674908	97697340	XPA	CS_svgenes|ENSG00000136936|ENST00000375128|transcript|97675439|97697292|-1
chr9	100302076	100352942	TEX10	CS_svgenes|ENSG00000136891|ENST00000374902|transcript|100302077|100352942|-1
chr9	105662456	105663124	TAL2	CS_svgenes|ENSG00000186051|ENST00000334077|transcript|105662497|105662823|1
chr9	109015134	109119947	TMEM245	CS_svgenes|ENSG00000106771|ENST00000374586|transcript|109020460|109119913|-1
chr9	111525158	111577844	ZNF483	CS_svgenes|ENSG00000173258|ENST00000309235|transcript|111525159|111577844|1
chr9	111896813	111935369	UGCG	CS_svgenes|ENSG00000148154|ENST00000374279|transcript|111897216|111932997|1
chr9	113161005	113221458	FKBP15	CS_svgenes|ENSG00000119321|ENST00000238256|transcript|113166078|113221243|-1
chr9	120388874	120580170	CDK5RAP2	CS_svgenes|ENSG00000136861|ENST00000349780|transcript|120389236|120579978|-1
chr9	121074659	121177729	CNTRL	CS_svgenes|ENSG00000119397|ENST00000373847|transcript|121074660|121177729|1
chr9	121567056	121785530	DAB2IP	CS_svgenes|ENSG00000136848|ENST00000259371|transcript|121567189|121783545|1
chr9	123379653	123930152	DENND1A	CS_svgenes|ENSG00000119522|ENST00000373618|transcript|123379654|123930152|-1
chr9	124001669	124033301	LHX2	CS_svgenes|ENSG00000106689|ENST00000373615|transcript|124012349|124032707|1
chr9	124517274	124771311	NR6A1	CS_svgenes|ENSG00000148200|ENST00000344523|transcript|124522705|124771119|-1
chr9	125261793	125367207	GAPVD1	CS_svgenes|ENSG00000165219|ENST00000297933|transcript|125261794|125367207|1
chr9	126914773	127223166	RALGPS1	CS_svgenes|ENSG00000136828|ENST00000259351|transcript|126914774|127223166|1
chr9	128683423	128696400	SET	CS_svgenes|ENSG00000119335|ENST00000322030|transcript|128689583|128694664|1
chr9	128947698	129007096	NUP188	CS_svgenes|ENSG00000095319|ENST00000372577|transcript|128947720|129006678|1
chr9	129665646	129722674	PRRX2	CS_svgenes|ENSG00000167157|ENST00000372469|transcript|129665868|129722352|1
chr9	129887186	130043194	FNBP1	CS_svgenes|ENSG00000187239|ENST00000355681|transcript|129895818|130042975|-1
chr9	130713015	130887675	ABL1	CS_svgenes|ENSG00000097007|ENST00000318560|transcript|130835447|130885683|1
chr9	131009173	131094473	LAMC3	CS_svgenes|ENSG00000050555|ENST00000355452|transcript|131079243|131091787|1
chr9	131125585	131234663	NUP214	CS_svgenes|ENSG00000126883|ENST00000359428|transcript|131125705|131233487|1
chr9	131373635	131500197	PRRC2B	CS_svgenes|ENSG00000288701|ENST00000682501|transcript|131373636|131500197|1
chr9	133097719	133149334	RALGDS	CS_svgenes|ENSG00000160271|ENST00000372047|transcript|133098587|133121154|-1
chr9	133205276	133209250	OBP2B	CS_svgenes|ENSG00000171102|ENST00000372034|transcript|133205277|133209250|-1
chr9	136440095	136483759	SEC16A	CS_svgenes|ENSG00000148396|ENST00000277537|transcript|136441755|136462961|-1
chr9	136494432	136546048	NOTCH1	CS_svgenes|ENSG00000148400|ENST00000651671|transcript|136496071|136545786|-1
chr9	136658855	136672678	EGFL7	CS_svgenes|ENSG00000172889|ENST00000308874|transcript|136658856|136672678|1
chr9	136862118	136866308	EDF1	CS_svgenes|ENSG00000107223|ENST00000224073|transcript|136862284|136866258|-1
chr9	137007233	137028915	ABCA2	CS_svgenes|ENSG00000107331|ENST00000341511|transcript|137007929|137028140|-1
chrX	1187548	1212723	CRLF2	CS_svgenes|ENSG00000205755|ENST00000381566|transcript|1187549|1212723|-1
chrX	1462580	1537185	P2RY8	CS_svgenes|ENSG00000182162|ENST00000381297|transcript|1462581|1537185|-1
chrX	2691186	2741309	CD99	CS_svgenes|ENSG00000002586|ENST00000381180|transcript|2691361|2691951|1
chrX	13734742	13777955	OFD1	CS_svgenes|ENSG00000046651|ENST00000340096|transcript|13735072|13769108|1
chrX	23664261	23686397	PRDX4	CS_svgenes|ENSG00000123131|ENST00000379331|transcript|23667571|23675191|1
chrX	40049814	40177329	BCOR	CS_svgenes|ENSG00000183337|ENST00000342274|transcript|40049815|40177329|-1
chrX	41085444	41236579	USP9X	CS_svgenes|ENSG00000124486|ENST00000324545|transcript|41085445|41236579|1
chrX	41333347	41364472	DDX3X	CS_svgenes|ENSG00000215301|ENST00000399959|transcript|41334253|41347719|1
chrX	41514933	41923554	CASK	CS_svgenes|ENSG00000147044|ENST00000378154|transcript|41520420|41922988|-1
chrX	47145220	47186813	RBM10	CS_svgenes|ENSG00000182872|ENST00000329236|transcript|47145447|47186599|1
chrX	48574448	48581162	RBM3	CS_svgenes|ENSG00000102317|ENST00000354480|transcript|48576186|48577162|1
chrX	48786561	48794311	GATA1	CS_svgenes|ENSG00000102145|ENST00000376665|transcript|48786562|48794311|1
chrX	49028725	49043410	TFE3	CS_svgenes|ENSG00000068323|ENST00000315869|transcript|49030158|49043226|-1
chrX	55009054	55030977	ALAS2	CS_svgenes|ENSG00000158578|ENST00000335854|transcript|55009055|55030977|-1
chrX	55075029	55078909	PAGE2B	CS_svgenes|ENSG00000238269|ENST00000374971|transcript|55075030|55078909|1
chrX	71095850	71103532	FOXO4	CS_svgenes|ENSG00000184481|ENST00000341558|transcript|71096529|71102084|1
chrX	71118542	71144103	MED12	CS_svgenes|ENSG00000184634|ENST00000333646|transcript|71118755|71142218|1
chrX	71254813	71301522	NONO	CS_svgenes|ENSG00000147140|ENST00000276079|transcript|71254814|71301522|1
chrX	77504879	77786233	ATRX	CS_svgenes|ENSG00000085224|ENST00000373344|transcript|77508351|77786001|-1
chrX	100969707	100990831	ARL13A	CS_svgenes|ENSG00000174225|ENST00000372953|transcript|100986796|100990679|1
chrX	101009345	101052116	TRMT2B	CS_svgenes|ENSG00000188917|ENST00000372935|transcript|101009346|101052116|-1
chrX	108719945	108736563	IRS4	CS_svgenes|ENSG00000133124|ENST00000372129|transcript|108722519|108736344|-1
chrX	119615723	119693370	SEPTIN6	CS_svgenes|ENSG00000125354|ENST00000343984|transcript|119618762|119693105|-1
chrX	120158612	120165630	RHOXF2	CS_svgenes|ENSG00000131721|ENST00000371388|transcript|120158751|120163787|1
chrX	120362084	120383249	ATP1B4	CS_svgenes|ENSG00000101892|ENST00000218008|transcript|120362169|120379634|1
chrX	123859723	123913976	XIAP	CS_svgenes|ENSG00000101966|ENST00000355640|transcript|123859724|123913976|1
chrX	123960211	124422664	STAG2	CS_svgenes|ENSG00000101972|ENST00000218089|transcript|123960212|124422664|1
chrX	124375902	124963817	TENM1	CS_svgenes|ENSG00000009694|ENST00000371130|transcript|124380536|124963753|-1
chrX	130063954	130110716	ELF4	CS_svgenes|ENSG00000102034|ENST00000308167|transcript|130063955|130110716|-1
chrX	130379448	130385674	GPR119	CS_svgenes|ENSG00000147262|ENST00000276218|transcript|130384440|130385447|-1
chrX	135759845	135768191	CT45A3	CS_svgenes|ENSG00000269096|ENST00000597510|transcript|135760352|135764444|-1
chrX	135811667	135820012	CT45A2	CS_svgenes|ENSG00000271449|ENST00000605791|transcript|135812174|135816265|-1
chrX	138614726	139222777	FGF13	CS_svgenes|ENSG00000129682|ENST00000305414|transcript|138632850|138739269|-1
chrX	150980508	150990771	HMGB3	CS_svgenes|ENSG00000029993|ENST00000325307|transcript|150980509|150990771|1
chrX	154348523	154374634	FLNA	CS_svgenes|ENSG00000196924|ENST00000360319|transcript|154348849|154371245|-1
chrX	155064033	155147937	MTCP1	CS_svgenes|ENSG00000214827|ENST00000362018|transcript|155064034|155147937|-1
chrY	13234576	13480673	UTY	CS_svgenes|ENSG00000183878|ENST00000329134|transcript|13323114|13479665|-1
All annotations were based on Ensembl release 105 (https://dec2021.archive.ensembl.org/index.html, last accessed 9/18/2025
