# Supplementary material for: Evaluation of Long-Read Genome Sequencing for Genomic Profiling of Myeloid Cancers
Source: J Mol Diagn. 2025 Sep 26;27(12):1242–54. doi: 10.1016/j.jmoldx.2025.09.001 (PMC12831091; doi:10.1016/j.jmoldx.2025.09.001)
Supplement: Supplemental Table S6 [file mmc13.xlsx]

## Sheet: Sheet1
Supplemental Table S6. sWGS Statistics
individual	MAPPING/ALIGNING SUMMARY: Total input reads	MAPPING/ALIGNING SUMMARY: Total bases	MAPPING/ALIGNING SUMMARY: Insert length: mean	COVERAGE SUMMARY: Average alignment coverage over genome	MAPPING/ALIGNING SUMMARY: Number of duplicate marked reads (%)	MAPPING/ALIGNING SUMMARY: Mapped reads (%)	MAPPING/ALIGNING SUMMARY: Mismatched bases R1 (%)	MAPPING/ALIGNING SUMMARY: Mismatched bases R2 (%)	MAPPING/ALIGNING SUMMARY: Q30 bases R1 (%)	MAPPING/ALIGNING SUMMARY: Q30 bases R2 (%)
100232	1499918363	226257721993	373.99	60.85	9.1	97.66	0.49	0.65	95.35	92.92
128392	1505786045	227177520543	375.22	60.29	10.73	97.99	0.47	0.66	95.63	93.09
142083	1350005132	200501663582	337.47	46.73	16.91	98.26	0.42	0.6	97.23	93.97
150602	1701411489	253915489088	332.9	57.82	18.57	98.1	0.42	0.57	92.55	90.13
178791	1951717907	289769717704	303.32	69.88	12.12	98.12	0.58	0.64	92.97	92.03
179016	1707365048	254165565595	382.03	61.68	15.35	97.45	0.58	0.69	90.64	89.79
245450	2554630149	380219279476	324.84	88.3	16.11	98.05	0.54	0.59	92.57	91.8
258135	974225192	143045839170	370.03	37.65	7.37	97.58	0.81	1.09	87.28	85.27
284576	1429014232	214125889264	359.44	52.15	14.46	97.6	0.58	0.77	89.94	87.55
285619	957434187	144448365010	352.39	36.76	13.69	98.01	0.45	0.66	96.76	93.91
285982	933399794	138280563205	378.2	31.94	17.9	97.6	0.37	0.46	94.23	92.42
335640	1995056271	296943972350	334.43	70.41	15.23	98.07	0.56	0.6	92.37	91.58
393767	1360288894	202233614869	318.35	50.28	10.64	97.87	0.55	0.79	89.98	87.4
412740	1306005898	195574466508	353.47	48.37	13.55	97.73	0.53	0.98	90.33	84.86
434640	1473844862	222360233042	370.77	58.85	10.65	97.74	0.46	0.65	95.99	93.22
469650	2245432133	333126268596	298.79	80.06	12.24	98.27	0.57	0.65	92.88	91.57
510648	1987760558	295421688719	318.61	69.93	13.52	98.02	0.54	0.61	92.67	91.37
595704	1399397471	206488627580	394.76	50.68	14.22	97.57	0.53	0.76	91.2	88.55
688305	2347438582	348405397115	302.20	83.4	12.62	98.02	0.59	0.62	92.7	92.28
740266	2321726484	345308427848	322.45	79.51	15.61	97.84	0.54	0.62	92.91	91.38
806794	1476458693	222750613269	379.91	58.85	11.55	98.06	0.46	0.62	95.94	93.54
809653	1449278607	218653480475	379.86	57.99	11.74	98.22	0.44	0.62	96.16	93.52
817156	2035507384	302844061055	331.48	71.71	14.71	97.85	0.57	0.65	92.77	91.23
839461	1589757912	238433938649	387.71	56.03	19.51	98.27	0.53	0.54	88.71	89.76
885079	2089778674	309576768501	300.36	74.03	12.34	98.03	0.58	0.64	92.95	91.97
885079	761218789	114794337221	344.33	29.53	11.86	97.9	0.49	1.06	93.23	83.11
956736	1347299748	200541715070	330.75	49.36	11.49	97.63	0.56	0.89	89.97	86.43
979343	2330057605	345979497199	303.81	83.33	12.42	98.13	0.6	0.63	92.59	92.25
