# Supplementary material for: Evaluation of Long-Read Genome Sequencing for Genomic Profiling of Myeloid Cancers
Source: J Mol Diagn. 2025 Sep 26;27(12):1242–54. doi: 10.1016/j.jmoldx.2025.09.001 (PMC12831091; doi:10.1016/j.jmoldx.2025.09.001)
Supplement: Supplemental Table S7 [file mmc14.xlsx]

## Sheet: Sheet1
Supplemental Table S7. sWGS Small Variants
individual	type	filter	chrom	pos	ref	alt	gene	transcript	consequence	csyntax	psyntax	exon	popaf	annotations	coverage	altreads	vaf	category
100232	SNV	PASS	chr10	110602074	A	G	SMC3	ENST00000361804	missense_variant	c.3001A>G	p.I1001V	25/29	NA%	CSDB=1	48	23	47.92%	VARIANTS
100232	SNV	PASS	chr17	7673579	G	A	TP53	ENST00000269305	stop_gained	c.949C>T	p.Q317*	9/11	NA%	CSDB=1	43	24	55.81%	VARIANTS
100232	SNV	PASS	chr17	7675189	G	C	TP53	ENST00000269305	missense_variant	c.423C>G	p.C141W	5/11	NA%	CSDB=1	59	25	42.37%	VARIANTS
100232	SNV	PASS	chr2	25234374	G	A	DNMT3A	ENST00000321117	missense_variant	c.2644C>T	p.R882C	23/23	0.047%	CSDB=18	69	29	42.03%	VARIANTS
100232	SNV	PASS	chr4	105243621	C	T	TET2	ENST00000380013	stop_gained	c.3646C>T	p.R1216*	6/11	0.012%	CSDB=3	71	36	50.7%	VARIANTS
128392	SNV	PASS	chr17	7670700	G	A	TP53	ENST00000269305	missense_variant	c.1009C>T	p.R337C	10/11	0.0%	CSDB=1	51	42	82.35%	VARIANTS
142083	SNV	PASS	chr17	7673788	G	A	TP53	ENST00000269305	missense_variant	c.832C>T	p.P278S	8/11	NA%	rs17849781&CM011015&CM052927&CM120850&CX0910928&COSV52668132&COSV52679740&COSV52684662&COSV52950563	65	29	44.62%	VARIANTS
150602	SNV	PASS	chr17	7673824	C	T	TP53	ENST00000269305	missense_variant	c.796G>A	p.G266R	8/11	NA%	rs1057519990&COSV52670619&COSV52672762&COSV52751844	36	33	91.67%	VARIANTS
150602	SNV	PASS	chr2	25247676	A	G	DNMT3A	ENST00000321117	missense_variant	c.929T>C	p.I310T	8/23	NA%	CM144153	66	32	48.48%	VARIANTS
178791	SNV	PASS	chr2	197402760	G	A	SF3B1	ENST00000335508	missense_variant	c.1873C>T	p.R625C	14/25	0.001%	CSDB=3	98	37	37.76%	VARIANTS
245450	SNV	PASS	chr10	110584233	G	A	SMC3	ENST00000361804	missense_variant	c.1142G>A	p.R381Q	13/29	NA%	CSDB=1	91	23	25.27%	VARIANTS
245450	INDEL	PASS	chr21	34792390	G	GGGGGGCA	RUNX1	ENST00000675419	frameshift_variant	c.1187_1188insTGCCCCC	p.Q397Afs*205	9/9	NA%	NA	45	21	46.67%	VARIANTS
245450	SNV	PASS	chr21	34880580	C	T	RUNX1	ENST00000675419	missense_variant	c.485G>A	p.R162K	5/9	NA%	CSDB=3	95	38	40.0%	VARIANTS
245450	SNV	PASS	chr21	43104346	G	A	U2AF1	ENST00000291552	missense_variant	c.101C>T	p.S34F	2/8	0.023%	CSDB=22	98	35	35.71%	VARIANTS
245450	INDEL	PASS	chrX	130015485	A	AAAGATCCCTC	BCORL1	ENST00000540052	frameshift_variant	c.2714_2715insAGATCCCTCA	p.N905Kfs*15	4/14	NA%	NA	57	45	78.95%	VARIANTS
245450	INDEL	PASS	chrX	134377682	C	CA	PHF6	ENST00000370803	frameshift_variant	c.68dup	p.N23Kfs*2	2/11	NA%	CSDB=1	46	37	80.43%	VARIANTS
258135	SNV	PASS	chr11	119278165	G	C	CBL	ENST00000264033	splice_acceptor_variant	c.1096-1G>C	c.1096-1G>C	NA	NA%	CSDB=1	49	10	20.41%	VARIANTS
258135	SNV	PASS	chr12	112450395	C	T	PTPN11	ENST00000351677	missense_variant	c.215C>T	p.A72V	3/16	NA%	CSDB=4	35	7	20.0%	VARIANTS
284576	SNV	PASS	chr1	114716127	C	T	NRAS	ENST00000369535	missense_variant	c.34G>A	p.G12S	2/7	NA%	CSDB=1	65	23	35.38%	VARIANTS
284576	SNV	PASS	chr17	7675993	C	T	TP53	ENST00000269305	splice_donor_variant	c.375+1G>A	c.375+1G>A	NA	NA%	rs1567555445&CS951538&COSV52663569&COSV52668477&COSV52702628	28	22	78.57%	VARIANTS
285619	SNV	PASS	chr17	7675235	T	C	TP53	ENST00000269305	missense_variant	c.377A>G	p.Y126C	5/11	NA%	rs1555526335&CM115636&COSV52689293&COSV52760406&COSV52970718	27	17	62.96%	VARIANTS
285982	SNV	PASS	chr1	114713908	T	C	NRAS	ENST00000369535	missense_variant	c.182A>G	p.Q61R	3/7	NA%	CSDB=1	34	4	11.76%	VARIANTS
285982	SNV	PASS	chr1	114716123	C	T	NRAS	ENST00000369535	missense_variant	c.38G>A	p.G13D	2/7	0.01%	CSDB=7	34	4	11.76%	VARIANTS
335640	SNV	PASS	chr13	28018505	C	A	FLT3	ENST00000241453	missense_variant	c.2503G>T	p.D835Y	20/24	NA%	CSDB=15	94	48	51.06%	VARIANTS
335640	SNV	PASS	chr2	25234374	G	A	DNMT3A	ENST00000321117	missense_variant	c.2644C>T	p.R882C	23/23	0.047%	CSDB=18	72	40	55.56%	VARIANTS
335640	INDEL	PASS	chr5	171410539	C	CTCTG	NPM1	ENST00000296930	frameshift_variant	c.860_863dup	p.W288Cfs*12	11/11	NA%	CSDB=26	82	31	37.8%	VARIANTS
393767	SNV	PASS	chr17	7674250	C	A	TP53	ENST00000269305	missense_variant	c.713G>T	p.C238F	7/11	NA%	rs730882005&CM034930&COSV52661646&COSV52706816&COSV52804264	64	53	82.81%	VARIANTS
393767	SNV	PASS	chr9	5073770	G	T	JAK2	ENST00000381652	missense_variant	c.1849G>T	p.V617F	14/25	0.06%	CSDB=20	49	18	36.73%	VARIANTS
412740	SNV	PASS	chr4	54733174	T	G	KIT	ENST00000288135	missense_variant	c.2466T>G	p.N822K	17/21	NA%	rs121913514&COSV55387147&COSV55389584&COSV55431266	43	22	51.16%	VARIANTS
434640	SNV	PASS	chr12	112450359	G	T	PTPN11	ENST00000351677	missense_variant	c.179G>T	p.G60V	3/16	NA%	CSDB=1	70	26	37.14%	VARIANTS
434640	SNV	PASS	chr17	7674954	G	A	TP53	ENST00000269305	missense_variant	c.577C>T	p.H193Y	6/11	NA%	CSDB=1	69	62	89.86%	VARIANTS
434640	SNV	PASS	chr4	105234686	C	A	TET2	ENST00000380013	missense_variant	c.744C>A	p.H248Q	3/11	0.023%	rs377035231&COSV54415854	72	31	43.06%	VARIANTS
434640	SNV	PASS	chr4	105235227	G	A	TET2	ENST00000380013	missense_variant	c.1285G>A	p.G429R	3/11	0.082%	rs201642693&COSV54415868	65	37	56.92%	VARIANTS
469650	SNV	PASS	chr2	197402759	C	A	SF3B1	ENST00000335508	missense_variant	c.1874G>T	p.R625L	14/25	NA%	CSDB=7	94	45	47.87%	VARIANTS
469650	SNV	PASS	chr4	105242911	G	A	TET2	ENST00000380013	missense_variant	c.3578G>A	p.C1193Y	5/11	NA%	COSV54399446&COSV54415052&COSV54415833	96	5	5.21%	VARIANTS
469650	SNV	PASS	chr4	105242914	C	T	TET2	ENST00000380013	missense_variant	c.3581C>T	p.P1194L	5/11	NA%	CSDB=1	96	18	18.75%	VARIANTS
469650	INDEL	PASS	chr4	105236133	C	CA	TET2	ENST00000380013	frameshift_variant	c.2193dup	p.P732Tfs*22	3/11	NA%	NA	78	61	78.21%	VARIANTS
469650	SNV	PASS	chrX	15820314	G	A	ZRSR2	ENST00000307771	missense_variant	c.935G>A	p.C312Y	10/11	NA%	NA	31	25	80.65%	VARIANTS
595704	SNV	PASS	chr11	32434775	C	T	WT1	ENST00000452863	missense_variant	c.586G>A	p.G196S	1/10	0.009%	rs756501972&COSV60079564	57	28	49.12%	VARIANTS
595704	INDEL	PASS	chr13	28034122	A	ATATTCATATTCTCTGAAATCAACG	FLT3	ENST00000241453	inframe_insertion	c.1773_1796dup	p.V592_Y599dup	14/24	NA%	COSV54043047&COSV54074386&COSV54075413	54	8	14.81%	VARIANTS
595704	INDEL	PASS	chr4	54723605	A	ACTTTTT	KIT	ENST00000288135	inframe_insertion	c.1254_1255insTTTTTC	p.Y418_D419insFF	8/21	NA%	COSV55396258	56	5	8.93%	VARIANTS
688305	INDEL	PASS	chr20	32435205	TGACA	T	ASXL1	ENST00000375687	frameshift_variant	c.2495_2498del	p.D832Vfs*5	13/13	NA%	rs1569331922	98	40	40.82%	VARIANTS
688305	SNV	PASS	chr21	43104346	G	A	U2AF1	ENST00000291552	missense_variant	c.101C>T	p.S34F	2/8	0.023%	CSDB=22	90	44	48.89%	VARIANTS
688305	SNV	PASS	chr22	28734409	T	G	CHEK2	ENST00000404276	missense_variant	c.313A>C	p.N105H	2/15	NA%	rs1010061908	94	48	51.06%	VARIANTS
688305	SNV	PASS	chr4	105234903	C	T	TET2	ENST00000380013	stop_gained	c.961C>T	p.Q321*	3/11	NA%	rs774586356&COSV54396341	90	39	43.33%	VARIANTS
688305	SNV	PASS	chr4	105269725	A	G	TET2	ENST00000380013	missense_variant	c.4160A>G	p.N1387S	9/11	0.002%	rs1422916349&COSV54406690&COSV54422946	82	36	43.9%	VARIANTS
740266	INDEL	PASS	chr13	28034106	A	ACTCCCATTTGAGATCATATTCATATTCCCCGTTTAGAAC	FLT3	ENST00000241453	inframe_insertion	c.1812_1813insGTTCTAAACGGGGAATATGAATATGATCTCAAATGGGAG	p.E604_F605insVLNGEYEYDLKWE	14/24	NA%	COSV54054879&COSV54064174	79	11	13.92%	VARIANTS
740266	INDEL	PASS	chr13	28034106	A	ACTCCCATTTGAGATCATATTCATATTCCCCGTTTAGAAC	FLT3	ENST00000241453	inframe_insertion	c.1812_1813insGTTCTAAACGGGGAATATGAATATGATCTCAAATGGGAG	p.E604_F605insVLNGEYEYDLKWE	14/24	NA%	COSV54054879&COSV54064174	71	9	12.68%	VARIANTS
740266	SNV	PASS	chr15	90088702	C	T	IDH2	ENST00000330062	missense_variant	c.419G>A	p.R140Q	4/11	0.006%	CSDB=47	92	11	11.96%	VARIANTS
740266	INDEL	PASS	chr17	31983001	GCT	G	SUZ12	ENST00000322652	frameshift_variant	c.921_922del	p.L308Tfs*8	9/16	NA%	CSDB=1	72	28	38.89%	VARIANTS
740266	SNV	PASS	chr2	25234373	C	T	DNMT3A	ENST00000321117	missense_variant	c.2645G>A	p.R882H	23/23	0.091%	CSDB=37	100	45	45.0%	VARIANTS
740266	SNV	PASS	chr2	208248388	C	T	IDH1	ENST00000345146	missense_variant	c.395G>A	p.R132H	4/10	0.0%	CSDB=17	75	28	37.33%	VARIANTS
740266	INDEL	PASS	chr20	32434483	T	TAA	ASXL1	ENST00000375687	stop_gained	c.1772_1773insAA	p.Y591*	13/13	NA%	COSV60104310&COSV60124684	82	37	45.12%	VARIANTS
740266	INDEL	PASS	chr21	34799325	CAG	C	RUNX1	ENST00000675419	frameshift_variant	c.941_942del	p.S314Cfs*285	8/9	NA%	NA	97	31	31.96%	VARIANTS
740266	INDEL	PASS	chr21	34859477	G	GGGACCC	RUNX1	ENST00000675419	inframe_insertion	c.609_610insGGGTCC	p.P203_R204insGS	6/9	NA%	NA	84	6	7.14%	VARIANTS
740266	SNV	PASS	chr21	34859500	G	A	RUNX1	ENST00000675419	missense_variant	c.587C>T	p.T196I	6/9	NA%	CSDB=1	87	8	9.2%	VARIANTS
806794	SNV	PASS	chr17	7673803	G	A	TP53	ENST00000269305	missense_variant	c.817C>T	p.R273C	8/11	0.005%	CSDB=3	57	46	80.7%	VARIANTS
806794	INDEL	PASS	chr17	31226459	A	AC	NF1	ENST00000358273	frameshift_variant	c.2033dup	p.I679Dfs*21	18/58	0.016%	CSDB=4	42	8	19.05%	VARIANTS
809653	SNV	PASS	chr1	114716126	C	T	NRAS	ENST00000369535	missense_variant	c.35G>A	p.G12D	2/7	0.012%	CSDB=15	51	6	11.76%	VARIANTS
809653	SNV	PASS	chr17	7673763	T	C	TP53	ENST00000269305	missense_variant	c.857A>G	p.E286G	8/11	NA%	CSDB=1	54	50	92.59%	VARIANTS
809653	INDEL	PASS	chr17	31226459	A	AC	NF1	ENST00000358273	frameshift_variant	c.2033dup	p.I679Dfs*21	18/58	0.016%	CSDB=4	40	7	17.5%	VARIANTS
809653	INDEL	PASS	chr19	33301988	GCC	G	CEBPA	ENST00000498907	frameshift_variant	c.425_426del	p.R142Tfs*27	1/1	NA%	CSDB=1	55	28	50.91%	VARIANTS
809653	SNV	PASS	chr22	28719474	A	G	CHEK2	ENST00000404276	missense_variant	c.604T>C	p.F202L	5/15	0.001%	rs758529351	71	37	52.11%	VARIANTS
817156	SNV	PASS	chr17	76736877	G	A	SRSF2	ENST00000359995	missense_variant	c.284C>T	p.P95L	1/3	0.014%	CSDB=31	76	36	47.37%	VARIANTS
817156	INDEL	PASS	chr19	33302075	CCGCGGGCG	C	CEBPA	ENST00000498907	frameshift_variant	c.332_339del	p.A111Gfs*56	1/1	NA%	rs1555742213	34	24	70.59%	VARIANTS
817156	SNV	PASS	chr2	25234373	C	T	DNMT3A	ENST00000321117	missense_variant	c.2645G>A	p.R882H	23/23	0.091%	CSDB=37	67	33	49.25%	VARIANTS
817156	SNV	PASS	chr4	105242908	G	T	TET2	ENST00000380013	missense_variant	c.3575G>T	p.G1192V	5/11	NA%	COSV54402330	73	35	47.95%	VARIANTS
817156	SNV	PASS	chr4	105259723	G	T	TET2	ENST00000380013	missense_variant	c.3908G>T	p.S1303I	7/11	NA%	COSV54430434	63	38	60.32%	VARIANTS
817156	SNV	PASS	chr8	116856696	A	T	RAD21	ENST00000297338	stop_gained	c.764T>A	p.L255*	7/14	NA%	CSDB=1	72	27	37.5%	VARIANTS
817156	INDEL	PASS	chrX	124081385	T	TAATGA	STAG2	ENST00000371145	frameshift_variant	c.2787_2791dup	p.I931Kfs*2	28/35	NA%	COSV54375659	32	31	96.88%	VARIANTS
839461	SNV	PASS	chr1	36475578	G	A	CSF3R	ENST00000373106	missense_variant	c.160C>T	p.H54Y	4/17	0.016%	rs371768579	72	38	52.78%	VARIANTS
839461	SNV	PASS	chr17	31327688	A	C	NF1	ENST00000358273	missense_variant	c.5458A>C	p.I1820L	38/58	NA%	rs786202459	68	28	41.18%	VARIANTS
839461	SNV	PASS	chr4	54733155	A	T	KIT	ENST00000288135	missense_variant	c.2447A>T	p.D816V	17/21	0.0%	CSDB=5	50	17	34.0%	VARIANTS
839461	INDEL	PASS	chrX	130055908	G	GTCTCTTC	BCORL1	ENST00000540052	frameshift_variant	c.5130_5131insTCTCTTC	p.R1711Sfs*13	14/14	NA%	NA	71	31	43.66%	VARIANTS
885079	SNV	PASS	chr15	90088702	C	T	IDH2	ENST00000330062	missense_variant	c.419G>A	p.R140Q	4/11	0.006%	CSDB=47	30	9	30.0%	VARIANTS
885079	SNV	PASS	chr17	76736877	GGG	TGC	SRSF2	ENST00000359995	missense_variant	c.282_284delinsGCA	p.P95H	1/3	NA%	NA	57	18	31.58%	VARIANTS
885079	INDEL	PASS	chr20	32434639	G	GA	ASXL1	ENST00000375687	frameshift_variant	c.1927_1928insA	p.G643Efs*15	13/13	NA%	COSV60114351	40	12	30.0%	VARIANTS
885079	SNV	PASS	chr21	34859472	A	G	RUNX1	ENST00000675419	splice_donor_variant	c.613+2T>C	c.613+2T>C	NA	NA%	NA	39	8	20.51%	VARIANTS
885079	SNV	PASS	chrX	124071174	T	A	STAG2	ENST00000371145	stop_gained	c.2384T>A	p.L795*	25/35	NA%	COSV54361897	23	10	43.48%	VARIANTS
885079	SNV	PASS	chrX	124086590	C	T	STAG2	ENST00000371145	stop_gained	c.3097C>T	p.R1033*	30/35	NA%	CSDB=2	17	4	23.53%	VARIANTS
885079	SNV	PASS	chr15	90088702	C	T	IDH2	ENST00000330062	missense_variant	c.419G>A	p.R140Q	4/11	0.006%	CSDB=47	77	19	24.68%	VARIANTS
885079	SNV	PASS	chr17	76736877	GGG	TGC	SRSF2	ENST00000359995	missense_variant	c.282_284delinsGCA	p.P95H	1/3	NA%	NA	63	27	42.86%	VARIANTS
885079	INDEL	PASS	chr20	32434639	G	GA	ASXL1	ENST00000375687	frameshift_variant	c.1927_1928insA	p.G643Efs*15	13/13	NA%	COSV60114351	81	30	37.04%	VARIANTS
885079	SNV	PASS	chr21	34859472	A	G	RUNX1	ENST00000675419	splice_donor_variant	c.613+2T>C	c.613+2T>C	NA	NA%	NA	82	28	34.15%	VARIANTS
885079	SNV	PASS	chr21	34880568	C	T	RUNX1	ENST00000675419	missense_variant	c.497G>A	p.R166Q	5/9	NA%	CSDB=4	95	17	17.89%	VARIANTS
885079	SNV	PASS	chrX	124071174	T	A	STAG2	ENST00000371145	stop_gained	c.2384T>A	p.L795*	25/35	NA%	COSV54361897	28	11	39.29%	VARIANTS
885079	SNV	PASS	chrX	124086590	C	T	STAG2	ENST00000371145	stop_gained	c.3097C>T	p.R1033*	30/35	NA%	CSDB=2	41	17	41.46%	VARIANTS
956736	INDEL	PASS	chr1	36469778	CC	G	CSF3R	ENST00000373106	frameshift_variant	c.1347_1348delinsC	p.W449Cfs*12	11/17	NA%	NA	55	28	50.91%	VARIANTS
956736	SNV	PASS	chr17	7673776	G	A	TP53	ENST00000269305	missense_variant	c.844C>T	p.R282W	8/11	0.023%	CSDB=1	54	29	53.7%	VARIANTS
956736	SNV	PASS	chr17	7673784	C	T	TP53	ENST00000269305	missense_variant	c.836G>A	p.G279E	8/11	NA%	rs1064793881&COSV52677880&COSV52851240	56	16	28.57%	VARIANTS
979343	INDEL	PASS	chr4	105236655	GA	G	TET2	ENST00000380013	frameshift_variant	c.2714del	p.D905Vfs*16	3/11	NA%	NA	89	29	32.58%	VARIANTS
979343	SNV	PASS	chr4	105243568	A	C	TET2	ENST00000380013	splice_acceptor_variant	c.3595-2A>C	c.3595-2A>C	NA	NA%	NA	97	34	35.05%	VARIANTS
All annotations were based on Ensembl release 105 (https://dec2021.archive.ensembl.org/index.html, last accessed 9/18/2025
