# Supplementary material for: Evaluation of Long-Read Genome Sequencing for Genomic Profiling of Myeloid Cancers
Source: J Mol Diagn. 2025 Sep 26;27(12):1242–54. doi: 10.1016/j.jmoldx.2025.09.001 (PMC12831091; doi:10.1016/j.jmoldx.2025.09.001)
Supplement: Supplemental Table S9 [file mmc16.xlsx]

## Sheet: Sheet1
Supplemental Table S9. Long Read Small Variants
individual	platform	overlap	type	chrom	pos	ref	alt	gene	transcript	consequence	csyntax	psyntax	exon	popaf	filter	annotations	coverage	altreads	vaf
100232	ONT	dragen_and_lr	SNV	chr2	25234374	G	A	DNMT3A	ENST00000321117	missense_variant	c.2644C>T	p.R882C	23/23	0.00047	PASS	CSDB=18	69	29	0.4203
100232	ONT	dragen_and_lr	SNV	chr4	105243621	C	T	TET2	ENST00000380013	stop_gained	c.3646C>T	p.R1216*	6/11	0.00012	PASS	CSDB=3	71	36	0.507
100232	ONT	dragen_and_lr	SNV	chr10	110602074	A	G	SMC3	ENST00000361804	missense_variant	c.3001A>G	p.I1001V	25/29	NA%	PASS	CSDB=1	48	23	0.4792
100232	ONT	dragen_and_lr	SNV	chr17	7673579	G	A	TP53	ENST00000269305	stop_gained	c.949C>T	p.Q317*	9/11	NA%	PASS	CSDB=1	43	24	0.5581
100232	ONT	dragen_and_lr	SNV	chr17	7675189	G	C	TP53	ENST00000269305	missense_variant	c.423C>G	p.C141W	5/11	NA%	PASS	CSDB=1	59	25	0.4237
128392	ONT	dragen_and_lr	SNV	chr17	7670700	G	A	TP53	ENST00000269305	missense_variant	c.1009C>T	p.R337C	10/11	0	PASS	CSDB=1	51	42	0.8235
128392	ONT	lr_not_dragen	INDEL	chrX	40073300	G	GAT	BCOR	ENST00000378444	frameshift_variant	c.2045_2046insAT	p.H682Qfs*34	4/15	NA%	PASS	NA	33	3	0.0909
128392	ONT	lr_not_dragen	INDEL	chrX	130056035	TC	T	BCORL1	ENST00000540052	frameshift_variant	c.5264del	p.P1755Qfs*20	14/14	NA%	PASS	rs768244116	10	3	0.3
142083	ONT	dragen_and_lr	SNV	chr17	7673788	G	A	TP53	ENST00000269305	missense_variant	c.832C>T	p.P278S	8/11	NA%	PASS	rs17849781&CM011015&CM052927&CM120850&CX0910928&COSV52668132&COSV52679740&COSV52684662&COSV52950563	65	29	0.4462
142083	ONT	lr_not_dragen	INDEL	chrX	1190996	TC	T	CRLF2	ENST00000400841	frameshift_variant	c.1016del	p.G339Dfs*24	8/8	NA%	PASS	NA	22	9	0.4091
150602	ONT	dragen_and_lr	SNV	chr2	25247676	A	G	DNMT3A	ENST00000321117	missense_variant	c.929T>C	p.I310T	8/23	NA%	PASS	CM144153	66	32	0.4848
150602	ONT	dragen_and_lr	SNV	chr17	7673824	C	T	TP53	ENST00000269305	missense_variant	c.796G>A	p.G266R	8/11	NA%	PASS	rs1057519990&COSV52670619&COSV52672762&COSV52751844	36	33	0.9167
178791	ONT	dragen_and_lr	SNV	chr2	197402760	G	A	SF3B1	ENST00000335508	missense_variant	c.1873C>T	p.R625C	14/25	1e-05	PASS	CSDB=3	98	37	0.3776
178791	ONT	lr_not_dragen	SNV	chrX	48794079	T	A	GATA1	ENST00000376670	missense_variant	c.1157T>A	p.L386Q	6/6	NA%	PASS	COSV104686969	11	3	0.2727
179016	ONT	lr_not_dragen	INDEL	chrX	53411759	A	AC	SMC1A	ENST00000322213	splice_donor_variant	c.1254+1dup	c.1254+1dup	NA	NA%	PASS	NA	3	2	0.6667
245450	ONT	dragen_and_lr	SNV	chr10	110584233	G	A	SMC3	ENST00000361804	missense_variant	c.1142G>A	p.R381Q	13/29	NA%	PASS	CSDB=1	91	23	0.2527
245450	ONT	lr_not_dragen	INDEL	chr17	42218217	TG	T	STAT5B	ENST00000293328	frameshift_variant	c.1102del	p.Q368Rfs*2	9/19	0	NonSomatic	rs761761205	16	6	0.375
245450	ONT	dragen_and_lr	INDEL	chr21	34792390	G	GGGGGGCA	RUNX1	ENST00000675419	frameshift_variant	c.1187_1188insTGCCCCC	p.Q397Afs*205	9/9	NA%	PASS	NA	45	21	0.4667
245450	ONT	dragen_and_lr	SNV	chr21	34880580	C	T	RUNX1	ENST00000675419	missense_variant	c.485G>A	p.R162K	5/9	NA%	PASS	CSDB=3	95	38	0.4
245450	ONT	dragen_and_lr	SNV	chr21	43104346	G	A	U2AF1	ENST00000291552	missense_variant	c.101C>T	p.S34F	2/8	0.00023	PASS	CSDB=22	98	35	0.3571
245450	ONT	dragen_and_lr	INDEL	chrX	130015485	A	AAAGATCCCTC	BCORL1	ENST00000540052	frameshift_variant	c.2714_2715insAGATCCCTCA	p.N905Kfs*15	4/14	NA%	PASS	NA	57	45	0.7895
245450	ONT	dragen_and_lr	INDEL	chrX	134377682	C	CA	PHF6	ENST00000370803	frameshift_variant	c.68dup	p.N23Kfs*2	2/11	NA%	PASS	CSDB=1	46	37	0.8043
258135	ONT	dragen_and_lr	SNV	chr11	119278165	G	C	CBL	ENST00000264033	splice_acceptor_variant	c.1096-1G>C	c.1096-1G>C	NA	NA%	PASS	CSDB=1	49	10	0.2041
258135	ONT	dragen_and_lr	SNV	chr12	112450395	C	T	PTPN11	ENST00000351677	missense_variant	c.215C>T	p.A72V	3/16	NA%	PASS	CSDB=4	35	7	0.2
284576	ONT	dragen_and_lr	SNV	chr1	114716127	C	T	NRAS	ENST00000369535	missense_variant	c.34G>A	p.G12S	2/7	NA%	PASS	CSDB=1	65	23	0.3538
284576	ONT	dragen_and_lr	SNV	chr17	7675993	C	T	TP53	ENST00000269305	splice_donor_variant	c.375+1G>A	c.375+1G>A	NA	NA%	PASS	rs1567555445&CS951538&COSV52663569&COSV52668477&COSV52702628	28	22	0.7857
285619	ONT	dragen_and_lr	SNV	chr17	7675235	T	C	TP53	ENST00000269305	missense_variant	c.377A>G	p.Y126C	5/11	NA%	PASS	rs1555526335&CM115636&COSV52689293&COSV52760406&COSV52970718	27	17	0.6296
285982	ONT	dragen_and_lr	SNV	chr1	114713908	T	C	NRAS	ENST00000369535	missense_variant	c.182A>G	p.Q61R	3/7	NA%	PASS	CSDB=1	34	4	0.1176
285982	ONT	dragen_and_lr	SNV	chr1	114716123	C	T	NRAS	ENST00000369535	missense_variant	c.38G>A	p.G13D	2/7	0.0001	PASS	CSDB=7	34	4	0.1176
335640	ONT	dragen_and_lr	SNV	chr2	25234374	G	A	DNMT3A	ENST00000321117	missense_variant	c.2644C>T	p.R882C	23/23	0.00047	PASS	CSDB=18	72	40	0.5556
335640	ONT	dragen_and_lr	INDEL	chr5	171410539	C	CTCTG	NPM1	ENST00000296930	frameshift_variant	c.860_863dup	p.W288Cfs*12	11/11	NA%	PASS	CSDB=26	82	31	0.378
335640	ONT	dragen_and_lr	SNV	chr13	28018505	C	A	FLT3	ENST00000241453	missense_variant	c.2503G>T	p.D835Y	20/24	NA%	PASS	CSDB=15	94	48	0.5106
393767	ONT	dragen_and_lr	SNV	chr9	5073770	G	T	JAK2	ENST00000381652	missense_variant	c.1849G>T	p.V617F	14/25	0.0006	PASS	CSDB=20	49	18	0.3673
393767	ONT	lr_not_dragen	SNV	chr17	7674226	A	T	TP53	ENST00000269305	missense_variant	c.737T>A	p.M246K	7/11	NA%	PASS,PASS	rs587780074&CM157012&COSV52668375&COSV52693504&COSV52778210	59	23	0.3898
393767	ONT	dragen_and_lr	SNV	chr17	7674250	C	A	TP53	ENST00000269305	missense_variant	c.713G>T	p.C238F	7/11	NA%	PASS	rs730882005&CM034930&COSV52661646&COSV52706816&COSV52804264	64	53	0.8281
412740	ONT	dragen_and_lr	SNV	chr4	54733174	T	G	KIT	ENST00000288135	missense_variant	c.2466T>G	p.N822K	17/21	NA%	PASS	rs121913514&COSV55387147&COSV55389584&COSV55431266	43	22	0.5116
434640	ONT	dragen_and_lr	SNV	chr4	105234686	C	A	TET2	ENST00000380013	missense_variant	c.744C>A	p.H248Q	3/11	0.00023	PASS	rs377035231&COSV54415854	72	31	0.4306
434640	ONT	dragen_and_lr	SNV	chr4	105235227	G	A	TET2	ENST00000380013	missense_variant	c.1285G>A	p.G429R	3/11	0.00082	PASS	rs201642693&COSV54415868	65	37	0.5692
434640	ONT	dragen_and_lr	SNV	chr12	112450359	G	T	PTPN11	ENST00000351677	missense_variant	c.179G>T	p.G60V	3/16	NA%	PASS	CSDB=1	70	26	0.3714
434640	ONT	dragen_and_lr	SNV	chr17	7674954	G	A	TP53	ENST00000269305	missense_variant	c.577C>T	p.H193Y	6/11	NA%	PASS	CSDB=1	69	62	0.8986
469650	ONT	dragen_and_lr	SNV	chr2	197402759	C	A	SF3B1	ENST00000335508	missense_variant	c.1874G>T	p.R625L	14/25	NA%	PASS	CSDB=7	94	45	0.4787
469650	ONT	dragen_not_lr	SNV	chr4	105242911	G	A	TET2	ENST00000380013	missense_variant	c.3578G>A	p.C1193Y	5/11	NA%	PASS	COSV54399446&COSV54415052&COSV54415833	96	5	0.0521
469650	ONT	dragen_and_lr	SNV	chr4	105242914	C	T	TET2	ENST00000380013	missense_variant	c.3581C>T	p.P1194L	5/11	NA%	PASS	CSDB=1	96	18	0.1875
510648	ONT	lr_not_dragen	INDEL	chr2	197405135	CT	C	SF3B1	ENST00000335508	frameshift_variant	c.1479del	p.E494Rfs*4	11/25	NA%	PASS	rs1559267105	23	7	0.3043
510648	ONT	dragen_and_lr	INDEL	chr4	105236133	C	CA	TET2	ENST00000380013	frameshift_variant	c.2193dup	p.P732Tfs*22	3/11	NA%	PASS	NA	78	61	0.7821
510648	ONT	dragen_and_lr	SNV	chrX	15820314	G	A	ZRSR2	ENST00000307771	missense_variant	c.935G>A	p.C312Y	10/11	NA%	PASS	NA	31	25	0.8065
595704	ONT	dragen_not_lr	INDEL	chr4	54723605	A	ACTTTTT	KIT	ENST00000288135	inframe_insertion	c.1254_1255insTTTTTC	p.Y418_D419insFF	8/21	NA%	PASS	COSV55396258	56	5	0.0893
595704	ONT	lr_not_dragen	SNV	chr4	54733174	T	G	KIT	ENST00000288135	missense_variant	c.2466T>G	p.N822K	17/21	NA%	PASS	rs121913514&COSV55387147&COSV55389584&COSV55431266	91	6	0.0659
595704	ONT	dragen_and_lr	SNV	chr11	32434775	C	T	WT1	ENST00000452863	missense_variant	c.586G>A	p.G196S	1/10	9e-05	PASS	rs756501972&COSV60079564	57	28	0.4912
595704	ONT	dragen_and_lr	INDEL	chr13	28034122	A	ATATTCATATTCTCTGAAATCAACG	FLT3	ENST00000241453	inframe_insertion	c.1773_1796dup	p.V592_Y599dup	14/24	NA%	PASS	COSV54043047&COSV54074386&COSV54075413	54	8	0.1481
688305	ONT	dragen_and_lr	SNV	chr4	105234903	C	T	TET2	ENST00000380013	stop_gained	c.961C>T	p.Q321*	3/11	NA%	PASS	rs774586356&COSV54396341	90	39	0.4333
688305	ONT	dragen_and_lr	SNV	chr4	105269725	A	G	TET2	ENST00000380013	missense_variant	c.4160A>G	p.N1387S	9/11	2e-05	PASS	rs1422916349&COSV54406690&COSV54422946	82	36	0.439
688305	ONT	dragen_and_lr	INDEL	chr20	32435205	TGACA	T	ASXL1	ENST00000375687	frameshift_variant	c.2495_2498del	p.D832Vfs*5	13/13	NA%	PASS	rs1569331922	98	40	0.4082
688305	ONT	dragen_not_lr	SNV	chr21	43104346	G	A	U2AF1	ENST00000291552	missense_variant	c.101C>T	p.S34F	2/8	0.00023	PASS	CSDB=22	90	44	0.4889
688305	ONT	dragen_and_lr	SNV	chr22	28734409	T	G	CHEK2	ENST00000404276	missense_variant	c.313A>C	p.N105H	2/15	NA%	PASS	rs1010061908	94	48	0.5106
740266	ONT	dragen_and_lr	SNV	chr2	25234373	C	T	DNMT3A	ENST00000321117	missense_variant	c.2645G>A	p.R882H	23/23	0.00091	PASS	CSDB=37	100	45	0.45
740266	ONT	dragen_and_lr	SNV	chr2	208248388	C	T	IDH1	ENST00000345146	missense_variant	c.395G>A	p.R132H	4/10	0	PASS	CSDB=17	75	28	0.3733
740266	ONT	lr_not_dragen	SNV	chr12	11884498	G	C	ETV6	ENST00000396373	missense_variant	c.1063G>C	p.E355Q	6/8	NA%	PASS	NA	19	3	0.1579
740266	ONT	dragen_not_lr	INDEL	chr13	28034106	A	ACTCCCATTTGAGATCATATTCATATTCCCCGTTTAGAAC	FLT3	ENST00000241453	inframe_insertion	c.1812_1813insGTTCTAAACGGGGAATATGAATATGATCTCAAATGGGAG	p.E604_F605insVLNGEYEYDLKWE	14/24	NA%	PASS,PASS	COSV54054879&COSV54064174	71	9	0.1268
740266	ONT	dragen_not_lr	SNV	chr15	90088702	C	T	IDH2	ENST00000330062	missense_variant	c.419G>A	p.R140Q	4/11	6e-05	PASS	CSDB=47	92	11	0.1196
740266	ONT	dragen_and_lr	INDEL	chr17	31983001	GCT	G	SUZ12	ENST00000322652	frameshift_variant	c.921_922del	p.L308Tfs*8	9/16	NA%	PASS	CSDB=1	72	28	0.3889
740266	ONT	dragen_and_lr	INDEL	chr20	32434483	T	TAA	ASXL1	ENST00000375687	stop_gained	c.1772_1773insAA	p.Y591*	13/13	NA%	PASS	COSV60104310&COSV60124684	82	37	0.4512
740266	ONT	dragen_and_lr	INDEL	chr21	34799325	CAG	C	RUNX1	ENST00000675419	frameshift_variant	c.941_942del	p.S314Cfs*285	8/9	NA%	PASS	NA	97	31	0.3196
740266	ONT	dragen_and_lr	INDEL	chr21	34859477	G	GGGACCC	RUNX1	ENST00000675419	inframe_insertion	c.609_610insGGGTCC	p.P203_R204insGS	6/9	NA%	PASS	NA	84	6	0.0714
740266	ONT	dragen_not_lr	SNV	chr21	34859500	G	A	RUNX1	ENST00000675419	missense_variant	c.587C>T	p.T196I	6/9	NA%	PASS	CSDB=1	87	8	0.092
740266	ONT	lr_not_dragen	INDEL	chrX	15331875	CGA	C	PIGA	ENST00000333590	frameshift_variant	c.54_55del	p.R19Gfs*2	2/6	NA%	PASS	NA	13	4	0.3077
806794	ONT	dragen_and_lr	SNV	chr17	7673803	G	A	TP53	ENST00000269305	missense_variant	c.817C>T	p.R273C	8/11	5e-05	PASS	CSDB=3	57	46	0.807
806794	ONT	dragen_not_lr	INDEL	chr17	31226459	A	AC	NF1	ENST00000358273	frameshift_variant	c.2033dup	p.I679Dfs*21	18/58	0.00016	PASS	CSDB=4	42	8	0.1905
809653	ONT	dragen_and_lr	SNV	chr1	114716126	C	T	NRAS	ENST00000369535	missense_variant	c.35G>A	p.G12D	2/7	0.00012	PASS	CSDB=15	51	6	0.1176
809653	ONT	dragen_and_lr	SNV	chr17	7673763	T	C	TP53	ENST00000269305	missense_variant	c.857A>G	p.E286G	8/11	NA%	PASS	CSDB=1	54	50	0.9259
809653	ONT	dragen_not_lr	INDEL	chr17	31226459	A	AC	NF1	ENST00000358273	frameshift_variant	c.2033dup	p.I679Dfs*21	18/58	0.00016	PASS	CSDB=4	40	7	0.175
809653	ONT	dragen_and_lr	INDEL	chr19	33301988	GCC	G	CEBPA	ENST00000498907	frameshift_variant	c.425_426del	p.R142Tfs*27	1/1	NA%	PASS	CSDB=1	55	28	0.5091
809653	ONT	dragen_and_lr	SNV	chr22	28719474	A	G	CHEK2	ENST00000404276	missense_variant	c.604T>C	p.F202L	5/15	1e-05	PASS	rs758529351	71	37	0.5211
817156	ONT	dragen_and_lr	SNV	chr2	25234373	C	T	DNMT3A	ENST00000321117	missense_variant	c.2645G>A	p.R882H	23/23	0.00091	PASS	CSDB=37	67	33	0.4925
817156	ONT	dragen_and_lr	SNV	chr4	105242908	G	T	TET2	ENST00000380013	missense_variant	c.3575G>T	p.G1192V	5/11	NA%	PASS	COSV54402330	73	35	0.4795
817156	ONT	dragen_and_lr	SNV	chr4	105259723	G	T	TET2	ENST00000380013	missense_variant	c.3908G>T	p.S1303I	7/11	NA%	PASS	COSV54430434	63	38	0.6032
817156	ONT	dragen_and_lr	SNV	chr8	116856696	A	T	RAD21	ENST00000297338	stop_gained	c.764T>A	p.L255*	7/14	NA%	PASS	CSDB=1	72	27	0.375
817156	ONT	dragen_and_lr	SNV	chr17	76736877	G	A	SRSF2	ENST00000359995	missense_variant	c.284C>T	p.P95L	1/3	0.00014	PASS	CSDB=31	76	36	0.4737
817156	ONT	dragen_and_lr	INDEL	chr19	33302075	CCGCGGGCG	C	CEBPA	ENST00000498907	frameshift_variant	c.332_339del	p.A111Gfs*56	1/1	NA%	PASS	rs1555742213	34	24	0.7059
817156	ONT	dragen_and_lr	INDEL	chrX	124081385	T	TAATGA	STAG2	ENST00000371145	frameshift_variant	c.2787_2791dup	p.I931Kfs*2	28/35	NA%	PASS	COSV54375659	32	31	0.9688
817156	ONT	lr_not_dragen	INDEL	chrX	130056035	TC	T	BCORL1	ENST00000540052	frameshift_variant	c.5264del	p.P1755Qfs*20	14/14	NA%	PASS	rs768244116	11	4	0.3636
839461	ONT	dragen_and_lr	SNV	chr1	36475578	G	A	CSF3R	ENST00000373106	missense_variant	c.160C>T	p.H54Y	4/17	0.00016	PASS	rs371768579	72	38	0.5278
839461	ONT	dragen_and_lr	SNV	chr4	54733155	A	T	KIT	ENST00000288135	missense_variant	c.2447A>T	p.D816V	17/21	0	PASS	CSDB=5	50	17	0.34
839461	ONT	dragen_and_lr	SNV	chr17	31327688	A	C	NF1	ENST00000358273	missense_variant	c.5458A>C	p.I1820L	38/58	NA%	PASS	rs786202459	68	28	0.4118
839461	ONT	dragen_and_lr	INDEL	chrX	130055908	G	GTCTCTTC	BCORL1	ENST00000540052	frameshift_variant	c.5130_5131insTCTCTTC	p.R1711Sfs*13	14/14	NA%	PASS	NA	71	31	0.4366
885079	ONT	dragen_and_lr	SNV	chr15	90088702	C	T	IDH2	ENST00000330062	missense_variant	c.419G>A	p.R140Q	4/11	6e-05	PASS	CSDB=47	30	9	0.3
885079	ONT	dragen_not_lr	SNV	chr17	76736877	GGG	TGC	SRSF2	ENST00000359995	missense_variant	c.282_284delinsGCA	p.P95H	1/3	NA%	PASS	NA	57	18	0.3158
885079	ONT	lr_not_dragen	SNV	chr17	76736877	G	T	SRSF2	ENST00000359995	missense_variant	c.284C>A	p.P95H	1/3	0.0002	PASS,PASS	CSDB=55	31	12	0.3871
885079	ONT	dragen_and_lr	INDEL	chr20	32434639	G	GA	ASXL1	ENST00000375687	frameshift_variant	c.1927_1928insA	p.G643Efs*15	13/13	NA%	PASS	COSV60114351	40	12	0.3
885079	ONT	dragen_and_lr	SNV	chr21	34859472	A	G	RUNX1	ENST00000675419	splice_donor_variant	c.613+2T>C	c.613+2T>C	NA	NA%	PASS	NA	39	8	0.2051
885079	ONT	lr_not_dragen	SNV	chr21	34880568	C	T	RUNX1	ENST00000675419	missense_variant	c.497G>A	p.R166Q	5/9	NA%	PASS	CSDB=4	29	9	0.3103
885079	ONT	dragen_not_lr	SNV	chrX	124071174	T	A	STAG2	ENST00000371145	stop_gained	c.2384T>A	p.L795*	25/35	NA%	PASS	COSV54361897	23	10	0.4348
885079	ONT	dragen_and_lr	SNV	chrX	124086590	C	T	STAG2	ENST00000371145	stop_gained	c.3097C>T	p.R1033*	30/35	NA%	PASS	CSDB=2	17	4	0.2353
956736	ONT	lr_not_dragen	INDEL	chr1	36469777	TC	T	CSF3R	ENST00000373106	frameshift_variant	c.1348del	p.E450Sfs*11	11/17	NA%	PASS,PASS	COSV58964787	46	17	0.3696
956736	ONT	dragen_not_lr	INDEL	chr1	36469778	CC	G	CSF3R	ENST00000373106	frameshift_variant	c.1347_1348delinsC	p.W449Cfs*12	11/17	NA%	PASS	NA	55	28	0.5091
956736	ONT	lr_not_dragen	SNV	chr1	36469779	C	G	CSF3R	ENST00000373106	missense_variant	c.1347G>C	p.W449C	11/17	NA%	PASS	NA	48	18	0.375
956736	ONT	dragen_and_lr	SNV	chr17	7673776	G	A	TP53	ENST00000269305	missense_variant	c.844C>T	p.R282W	8/11	0.00023	PASS	CSDB=1	54	29	0.537
956736	ONT	dragen_and_lr	SNV	chr17	7673784	C	T	TP53	ENST00000269305	missense_variant	c.836G>A	p.G279E	8/11	NA%	PASS	rs1064793881&COSV52677880&COSV52851240	56	16	0.2857
979343	ONT	dragen_and_lr	INDEL	chr4	105236655	GA	G	TET2	ENST00000380013	frameshift_variant	c.2714del	p.D905Vfs*16	3/11	NA%	PASS	NA	89	29	0.3258
979343	ONT	dragen_and_lr	SNV	chr4	105243568	A	C	TET2	ENST00000380013	splice_acceptor_variant	c.3595-2A>C	c.3595-2A>C	NA	NA%	PASS	NA	97	34	0.3505
100232	HiFi	dragen_and_lr	SNV	chr2	25234374	G	A	DNMT3A	ENST00000321117	missense_variant	c.2644C>T	p.R882C	23/23	0.00047	PASS	CSDB=18	69	29	0.4203
100232	HiFi	dragen_and_lr	SNV	chr4	105243621	C	T	TET2	ENST00000380013	stop_gained	c.3646C>T	p.R1216*	6/11	0.00012	PASS	CSDB=3	71	36	0.507
100232	HiFi	dragen_and_lr	SNV	chr10	110602074	A	G	SMC3	ENST00000361804	missense_variant	c.3001A>G	p.I1001V	25/29	NA%	PASS	CSDB=1	48	23	0.4792
100232	HiFi	dragen_and_lr	SNV	chr17	7673579	G	A	TP53	ENST00000269305	stop_gained	c.949C>T	p.Q317*	9/11	NA%	PASS	CSDB=1	43	24	0.5581
100232	HiFi	dragen_and_lr	SNV	chr17	7675189	G	C	TP53	ENST00000269305	missense_variant	c.423C>G	p.C141W	5/11	NA%	PASS	CSDB=1	59	25	0.4237
128392	HiFi	dragen_and_lr	SNV	chr17	7670700	G	A	TP53	ENST00000269305	missense_variant	c.1009C>T	p.R337C	10/11	0	PASS	CSDB=1	51	42	0.8235
142083	HiFi	dragen_and_lr	SNV	chr17	7673788	G	A	TP53	ENST00000269305	missense_variant	c.832C>T	p.P278S	8/11	NA%	PASS	rs17849781&CM011015&CM052927&CM120850&CX0910928&COSV52668132&COSV52679740&COSV52684662&COSV52950563	65	29	0.4462
258135	HiFi	dragen_and_lr	SNV	chr11	119278165	G	C	CBL	ENST00000264033	splice_acceptor_variant	c.1096-1G>C	c.1096-1G>C	NA	NA%	PASS	CSDB=1	49	10	0.2041
258135	HiFi	dragen_and_lr	SNV	chr12	112450395	C	T	PTPN11	ENST00000351677	missense_variant	c.215C>T	p.A72V	3/16	NA%	PASS	CSDB=4	35	7	0.2
285619	HiFi	dragen_and_lr	SNV	chr17	7675235	T	C	TP53	ENST00000269305	missense_variant	c.377A>G	p.Y126C	5/11	NA%	PASS	rs1555526335&CM115636&COSV52689293&COSV52760406&COSV52970718	27	17	0.6296
285982	HiFi	dragen_and_lr	SNV	chr1	114713908	T	C	NRAS	ENST00000369535	missense_variant	c.182A>G	p.Q61R	3/7	NA%	PASS	CSDB=1	34	4	0.1176
285982	HiFi	dragen_not_lr	SNV	chr1	114716123	C	T	NRAS	ENST00000369535	missense_variant	c.38G>A	p.G13D	2/7	0.0001	PASS	CSDB=7	34	4	0.1176
434640	HiFi	lr_not_dragen	INDEL	chr2	197418584	CCCT	C	SF3B1	ENST00000335508	inframe_deletion	c.417_419del	p.G140del	5/25	NA%	PASS	NA	21	4	0.1905
434640	HiFi	dragen_and_lr	SNV	chr4	105234686	C	A	TET2	ENST00000380013	missense_variant	c.744C>A	p.H248Q	3/11	0.00023	PASS	rs377035231&COSV54415854	72	31	0.4306
434640	HiFi	dragen_and_lr	SNV	chr4	105235227	G	A	TET2	ENST00000380013	missense_variant	c.1285G>A	p.G429R	3/11	0.00082	PASS	rs201642693&COSV54415868	65	37	0.5692
434640	HiFi	dragen_and_lr	SNV	chr12	112450359	G	T	PTPN11	ENST00000351677	missense_variant	c.179G>T	p.G60V	3/16	NA%	PASS	CSDB=1	70	26	0.3714
434640	HiFi	dragen_and_lr	SNV	chr17	7674954	G	A	TP53	ENST00000269305	missense_variant	c.577C>T	p.H193Y	6/11	NA%	PASS	CSDB=1	69	62	0.8986
434640	HiFi	lr_not_dragen	INDEL	chrX	130015971	C	CG	BCORL1	ENST00000540052	frameshift_variant	c.3202dup	p.A1068Gfs*2	4/14	NA%	PASS	NA	17	3	0.1765
595704	HiFi	dragen_not_lr	INDEL	chr4	54723605	A	ACTTTTT	KIT	ENST00000288135	inframe_insertion	c.1254_1255insTTTTTC	p.Y418_D419insFF	8/21	NA%	PASS	COSV55396258	56	5	0.0893
595704	HiFi	lr_not_dragen	SNV	chr4	54733154	G	C	KIT	ENST00000288135	missense_variant	c.2446G>C	p.D816H	17/21	NA%	PASS	rs121913506&COSV55386862&COSV55387240&COSV55408330	31	4	0.129
595704	HiFi	dragen_and_lr	SNV	chr11	32434775	C	T	WT1	ENST00000452863	missense_variant	c.586G>A	p.G196S	1/10	9e-05	PASS	rs756501972&COSV60079564	57	28	0.4912
595704	HiFi	dragen_and_lr	INDEL	chr13	28034122	A	ATATTCATATTCTCTGAAATCAACG	FLT3	ENST00000241453	inframe_insertion	c.1773_1796dup	p.V592_Y599dup	14/24	NA%	PASS	COSV54043047&COSV54074386&COSV54075413	54	8	0.1481
806794	HiFi	dragen_and_lr	SNV	chr17	7673803	G	A	TP53	ENST00000269305	missense_variant	c.817C>T	p.R273C	8/11	5e-05	PASS	CSDB=3	57	46	0.807
806794	HiFi	dragen_not_lr	INDEL	chr17	31226459	A	AC	NF1	ENST00000358273	frameshift_variant	c.2033dup	p.I679Dfs*21	18/58	0.00016	PASS	CSDB=4	42	8	0.1905
809653	HiFi	dragen_and_lr	SNV	chr1	114716126	C	T	NRAS	ENST00000369535	missense_variant	c.35G>A	p.G12D	2/7	0.00012	PASS	CSDB=15	51	6	0.1176
809653	HiFi	lr_not_dragen	INDEL	chr17	7673761	CT	C	TP53	ENST00000269305	frameshift_variant	c.858del	p.E287Rfs*58	8/11	NA%	PASS,PASS	COSV53438884&COSV53463163&COSV53622887	30	14	0.4667
809653	HiFi	dragen_and_lr	SNV	chr17	7673763	T	C	TP53	ENST00000269305	missense_variant	c.857A>G	p.E286G	8/11	NA%	PASS	CSDB=1	54	50	0.9259
809653	HiFi	lr_not_dragen	INDEL	chr17	7673763	T	TC	TP53	ENST00000269305	frameshift_variant	c.856dup	p.E286Gfs*20	8/11	NA%	PASS,PASS	NA	31	15	0.4839
809653	HiFi	dragen_and_lr	INDEL	chr17	31226459	A	AC	NF1	ENST00000358273	frameshift_variant	c.2033dup	p.I679Dfs*21	18/58	0.00016	PASS	CSDB=4	40	7	0.175
809653	HiFi	dragen_and_lr	INDEL	chr19	33301988	GCC	G	CEBPA	ENST00000498907	frameshift_variant	c.425_426del	p.R142Tfs*27	1/1	NA%	PASS	CSDB=1	55	28	0.5091
809653	HiFi	dragen_and_lr	SNV	chr22	28719474	A	G	CHEK2	ENST00000404276	missense_variant	c.604T>C	p.F202L	5/15	1e-05	PASS	rs758529351	71	37	0.5211
All annotations were based on Ensembl release 105 (https://dec2021.archive.ensembl.org/index.html, last accessed 9/18/2025
