# Supplementary material for: Evaluation of Long-Read Genome Sequencing for Genomic Profiling of Myeloid Cancers
Source: J Mol Diagn. 2025 Sep 26;27(12):1242–54. doi: 10.1016/j.jmoldx.2025.09.001 (PMC12831091; doi:10.1016/j.jmoldx.2025.09.001)
Supplement: Supplemental Table S11 [file mmc18.xlsx]

## Sheet: Sheet1
Supplemental Table S11. Long Read CNV Genes
individual	platform	svtype	chrom	gene
100232	hifi	DEL	chr17	NF1
100232	hifi	DEL	chr17	PRPF8
100232	hifi	DEL	chr17	STAT3
100232	hifi	DEL	chr17	STAT5A
100232	hifi	DEL	chr17	STAT5B
100232	hifi	DEL	chr17	SUZ12
100232	hifi	DEL	chr17	TP53
100232	hifi	DEL	chr17	UBTF
100232	hifi	DEL	chrX	BCOR
100232	hifi	DEL	chrX	BCORL1
100232	hifi	DEL	chrX	CRLF2
100232	hifi	DEL	chrX	GATA1
100232	hifi	DEL	chrX	PHF6
100232	hifi	DEL	chrX	PIGA
100232	hifi	DEL	chrX	SMC1A
100232	hifi	DEL	chrX	STAG2
100232	hifi	DEL	chrX	UBA1
100232	hifi	DEL	chrX	ZRSR2
100232	hifi	DUP	chr21	U2AF1
100232	hifi	DUP	chr22	CHEK2
128392	hifi	DEL	chr17	PRPF8
128392	hifi	DEL	chr5	DDX41
128392	hifi	DEL	chr5	NPM1
128392	hifi	DEL	chr7	IKZF1
128392	hifi	DEL	chrX	BCOR
128392	hifi	DEL	chrX	BCORL1
128392	hifi	DEL	chrX	CRLF2
128392	hifi	DEL	chrX	GATA1
128392	hifi	DEL	chrX	PHF6
128392	hifi	DEL	chrX	PIGA
128392	hifi	DEL	chrX	SMC1A
128392	hifi	DEL	chrX	STAG2
128392	hifi	DEL	chrX	UBA1
128392	hifi	DEL	chrX	ZRSR2
128392	hifi	DUP	chr11	CBL
128392	hifi	DUP	chr1	CSF3R
128392	hifi	DUP	chr1	GNB1
128392	hifi	DUP	chr1	JAK1
128392	hifi	DUP	chr1	MPL
128392	hifi	DUP	chr20	ASXL1
128392	hifi	DUP	chr22	CHEK2
128392	hifi	DUP	chr8	MYC
128392	hifi	DUP	chr8	RAD21
142083	hifi	DEL	chr12	ETNK1
142083	hifi	DEL	chr12	ETV6
142083	hifi	DEL	chr12	KRAS
142083	hifi	DEL	chr17	PRPF8
142083	hifi	DEL	chr19	CEBPA
142083	hifi	DEL	chr5	DDX41
142083	hifi	DEL	chr5	NPM1
142083	hifi	DEL	chr7	BRAF
142083	hifi	DEL	chr7	CUX1
142083	hifi	DEL	chr7	EZH2
142083	hifi	DEL	chrX	CRLF2
142083	hifi	DEL	chrX	PIGA
142083	hifi	DEL	chrX	ZRSR2
142083	hifi	DUP	chr13	FLT3
142083	hifi	DUP	chr21	RUNX1
142083	hifi	DUP	chr21	U2AF1
258135	hifi	DEL	chrX	CRLF2
285619	hifi	DEL	chr17	NF1
285619	hifi	DEL	chr17	PRPF8
285619	hifi	DEL	chr17	SUZ12
285619	hifi	DEL	chr17	TP53
285619	hifi	DEL	chr18	SETBP1
285619	hifi	DEL	chr5	DDX41
285619	hifi	DEL	chr5	NPM1
285619	hifi	DEL	chrX	CRLF2
285619	hifi	DUP	chr1	CSF3R
285619	hifi	DUP	chr1	GNB1
285619	hifi	DUP	chr1	MPL
285619	hifi	DUP	chr21	RUNX1
285982	hifi	DEL	chrX	BCOR
285982	hifi	DEL	chrX	BCORL1
285982	hifi	DEL	chrX	CRLF2
285982	hifi	DEL	chrX	GATA1
285982	hifi	DEL	chrX	PHF6
285982	hifi	DEL	chrX	PIGA
285982	hifi	DEL	chrX	SMC1A
285982	hifi	DEL	chrX	STAG2
285982	hifi	DEL	chrX	UBA1
285982	hifi	DEL	chrX	ZRSR2
434640	hifi	DEL	chr12	ETNK1
434640	hifi	DEL	chr12	ETV6
434640	hifi	DEL	chr12	KRAS
434640	hifi	DEL	chr18	SETBP1
434640	hifi	DEL	chr3	GATA2
434640	hifi	DEL	chr7	BRAF
434640	hifi	DEL	chr7	CUX1
434640	hifi	DEL	chr7	EZH2
434640	hifi	DEL	chr7	IKZF1
434640	hifi	DEL	chrX	BCOR
434640	hifi	DEL	chrX	BCORL1
434640	hifi	DEL	chrX	CRLF2
434640	hifi	DEL	chrX	GATA1
434640	hifi	DEL	chrX	PHF6
434640	hifi	DEL	chrX	PIGA
434640	hifi	DEL	chrX	SMC1A
434640	hifi	DEL	chrX	STAG2
434640	hifi	DEL	chrX	UBA1
434640	hifi	DEL	chrX	ZRSR2
434640	hifi	DUP	chr11	CBL
595704	hifi	DEL	chrX	CRLF2
806794	hifi	DEL	chr17	NF1
806794	hifi	DEL	chr17	STAT3
806794	hifi	DEL	chr17	STAT5A
806794	hifi	DEL	chr17	STAT5B
806794	hifi	DEL	chr17	SUZ12
806794	hifi	DEL	chrX	CRLF2
806794	hifi	DUP	chr11	CBL
806794	hifi	DUP	chr11	WT1
806794	hifi	DUP	chr1	CSF3R
806794	hifi	DUP	chr1	GNB1
806794	hifi	DUP	chr1	JAK1
806794	hifi	DUP	chr1	MPL
806794	hifi	DUP	chr1	NRAS
806794	hifi	DUP	chr22	CHEK2
809653	hifi	DEL	chr12	ETNK1
809653	hifi	DEL	chr12	ETV6
809653	hifi	DEL	chr7	BRAF
809653	hifi	DEL	chr7	CUX1
809653	hifi	DEL	chr7	EZH2
809653	hifi	DEL	chr7	IKZF1
809653	hifi	DEL	chrX	CRLF2
809653	hifi	DUP	chr1	CSF3R
809653	hifi	DUP	chr1	GNB1
809653	hifi	DUP	chr1	JAK1
809653	hifi	DUP	chr1	MPL
809653	hifi	DUP	chr8	MYC
809653	hifi	DUP	chr8	RAD21
100232	dragen	DEL	chr17	NF1
100232	dragen	DEL	chr17	PRPF8
100232	dragen	DEL	chr17	STAT3
100232	dragen	DEL	chr17	STAT5A
100232	dragen	DEL	chr17	STAT5B
100232	dragen	DEL	chr17	SUZ12
100232	dragen	DEL	chr17	TP53
100232	dragen	DEL	chr17	UBTF
100232	dragen	DUP	chr21	RUNX1
100232	dragen	DUP	chr21	U2AF1
100232	dragen	DUP	chr22	CHEK2
128392	dragen	DEL	chr17	PRPF8
128392	dragen	DEL	chr5	DDX41
128392	dragen	DEL	chr5	NPM1
128392	dragen	DEL	chr7	IKZF1
128392	dragen	DUP	chr11	CBL
128392	dragen	DUP	chr13	FLT3
128392	dragen	DUP	chr1	CSF3R
128392	dragen	DUP	chr1	GNB1
128392	dragen	DUP	chr1	JAK1
128392	dragen	DUP	chr1	MPL
128392	dragen	DUP	chr20	ASXL1
128392	dragen	DUP	chr22	CHEK2
128392	dragen	DUP	chr8	MYC
128392	dragen	DUP	chr8	RAD21
142083	dragen	DEL	chr12	ETNK1
142083	dragen	DEL	chr12	ETV6
142083	dragen	DEL	chr12	KRAS
142083	dragen	DEL	chr17	PRPF8
142083	dragen	DEL	chr19	CEBPA
142083	dragen	DEL	chr5	DDX41
142083	dragen	DEL	chr5	NPM1
142083	dragen	DEL	chr7	BRAF
142083	dragen	DEL	chr7	CUX1
142083	dragen	DEL	chr7	EZH2
142083	dragen	DEL	chrX	CRLF2
142083	dragen	DEL	chrX	PIGA
142083	dragen	DEL	chrX	ZRSR2
142083	dragen	DUP	chr13	FLT3
142083	dragen	DUP	chr21	RUNX1
142083	dragen	DUP	chr21	U2AF1
258135	dragen	DUP	chr11	CBL
285619	dragen	DEL	chr17	PRPF8
285619	dragen	DEL	chr17	TP53
285619	dragen	DEL	chr18	SETBP1
285619	dragen	DEL	chr5	DDX41
285619	dragen	DEL	chr5	NPM1
285619	dragen	DUP	chr13	FLT3
285619	dragen	DUP	chr1	CSF3R
285619	dragen	DUP	chr1	MPL
285619	dragen	DUP	chr21	RUNX1
285619	dragen	DUP	chr21	U2AF1
434640	dragen	DEL	chr12	ETNK1
434640	dragen	DEL	chr12	ETV6
434640	dragen	DEL	chr12	KRAS
434640	dragen	DEL	chr18	SETBP1
434640	dragen	DEL	chr3	GATA2
434640	dragen	DEL	chr7	BRAF
434640	dragen	DEL	chr7	CUX1
434640	dragen	DEL	chr7	EZH2
434640	dragen	DEL	chr7	IKZF1
434640	dragen	DUP	chr11	CBL
806794	dragen	DEL	chr17	NF1
806794	dragen	DEL	chr17	STAT3
806794	dragen	DEL	chr17	STAT5A
806794	dragen	DEL	chr17	STAT5B
806794	dragen	DEL	chr17	SUZ12
806794	dragen	DUP	chr11	CBL
806794	dragen	DUP	chr11	WT1
806794	dragen	DUP	chr1	CSF3R
806794	dragen	DUP	chr1	GNB1
806794	dragen	DUP	chr1	JAK1
806794	dragen	DUP	chr1	MPL
806794	dragen	DUP	chr1	NRAS
806794	dragen	DUP	chr22	CHEK2
809653	dragen	DEL	chr12	ETNK1
809653	dragen	DEL	chr12	ETV6
809653	dragen	DEL	chr12	KRAS
809653	dragen	DEL	chr5	NPM1
809653	dragen	DEL	chr7	BRAF
809653	dragen	DEL	chr7	CUX1
809653	dragen	DEL	chr7	EZH2
809653	dragen	DEL	chr7	IKZF1
809653	dragen	DUP	chr1	CSF3R
809653	dragen	DUP	chr1	GNB1
809653	dragen	DUP	chr1	JAK1
809653	dragen	DUP	chr1	MPL
809653	dragen	DUP	chr8	MYC
809653	dragen	DUP	chr8	RAD21
