# Supplementary material for: Evaluation of Long-Read Genome Sequencing for Genomic Profiling of Myeloid Cancers
Source: J Mol Diagn. 2025 Sep 26;27(12):1242–54. doi: 10.1016/j.jmoldx.2025.09.001 (PMC12831091; doi:10.1016/j.jmoldx.2025.09.001)
Supplement: Supplemental Table S13 [file mmc20.xlsx]

## Sheet: Sheet1
Supplemental Table S13. Practical Considerations
Platform	Sequencing unit	Throughput (~60x minimum unique genome coverage)	Total cost per genome ($)	TAT (hrs)	Gb per unit	Genomes per unit*	Gb per platform	Genomes per platform	Cost per unit ($)	Cost per genome ($)	Reagents ($)	Reagent kit size	Reagents / genome ($)	Reagent detail	Read length	SNV recall (vs Ilumina from this study)	SNV precision (vs Ilumina from this study)	Indel recall (vs Ilumina from this study)	Indel precision (vs Ilumina from this study)	SV recall (vs Ilumina from this study)	SV precision (vs Ilumina from this study)	CNV recall, DEL (vs Ilumina from this study)	CNV recall, DUP (vs Ilumina from this study)	CNV precision, DEL (vs Ilumina from this study)	CNV precision, DUP (vs Ilumina from this study)
Illumina NovaSeq X/Xplus	1.5B flow cell	1-5 genomes at >60x	1363.75	12	500	2	1000	5	2678	1339	2376	96	24.75	Illumina DNA kit w/ adapters	2x150bp	N/A	N/A	N/A	N/A	N/A	N/A	N/A	N/A	N/A	N/A
Illumina NovaSeq X/Xplus	10B flow cell	16 genomes at >60x	848.75	24	3000	16	6000	33	9888	824	2376	96	24.75	Illumina DNA kit w/ adapters	2x150bp	N/A	N/A	N/A	N/A	N/A	N/A	N/A	N/A	N/A	N/A
Illumina NovaSeq X/Xplus	25B flow cell	44 genomes at >60x	539.75	44	8000	44	16000	88	16480	515	2376	96	24.75	Illumina DNA kit w/ adapters	2x150bp	N/A	N/A	N/A	N/A	N/A	N/A	N/A	N/A	N/A	N/A
ONT PromethION 24	R10.4.1 flow cell	1-36 genomes at >60x	1875	72	120	0.5	6600	36	900	1800	900	12	75	ONT Barcoding ligation kit	1 to >100kb	91.5% (95% CI = 81.6-96.3%)	91.5% (95% CI= 81.6-96.3%)	78.3% (95%CI=58.1-90.3%)	69.2% (95% CI=50.0-83.5%)	71.9% (95%CI=65.7-77.5%)	33.0% (95%CI=29.4-37.0%)	93.3% (95% CI=85.3-96.1)	84.0% (95% CI=71.5-91.7%)	95.9% (95% CI=88.6-98.6%)	97.7% (95% CI=87.9-99.9%).
PacBio Revio	SPRQ SMRT cell	1-2 genomes at >60x	2102	24	120	0.5	480	2	995	1990	10752	96	112	HiFi prep kit	20 kb	95.2% (95%CI=77.3-99.8%)	95.2% (95% CI=77.3-99.8%)	60.0% (95%CI = 23.1-88.2%)	42.9% (95% CI=15.8-75.0%)	71.7% (95%CI=61.8-79.9%)	25.8% (95%CI=19.6-33.2%)	96.2% (95% CI=87.0-98.9%)	86.5% (95% CI=72.0-94.1%)	87.7% (95% CI=76.8-93.9%)	97.0% (95% CI=84.7-99.8%)
						* ONT, 12 FC at 2 FC per 60x genome.
Key
FC flow cell
TAT turnaround time
